# Supplementary material for: Characterization of genes required for both Rpg1 and rpg4-mediated wheat stem rust resistance in barley
Source: BMC Genomics. 2019 Jun 14;20:495. doi: 10.1186/s12864-019-5858-z (PMC6570958; doi:10.1186/s12864-019-5858-z)
Supplement: Supplementary file 1 — Table S1. Seedling QCCJ phenotyping and root length measurement data on Hv584/rpr9 F2:6 RIL population. (XLSX 30 kb) [file 12864_2019_5858_MOESM1_ESM.xlsx]

## Sheet: Sheet2
Supplimentary Table 1. Seedling QCCJ phenotyping and root length measurement data on Hv584/rpr9 F2:6 RIL population
QCCJ disease ratins on seedling of barley Hv584/rpr9 RIL population and parents																														Genotype	Root legth average
Envelope #	rep	rate						AVG	Envelope #	rep	rate				FINAL	AVG		Envelope #	rep	rate				final			mean for three replicates			Hv584/rpr9- 13	10
Hv584/rpr9-1	1	01;			0	2	0.5	0.65	Hv584/rpr9-1	2	10;	2	0	0.5	1.25			Hv584/rpr9-1	3	213-;	3	2	3.5	2.75			1.55			Hv584/rpr9- 25	15
Hv584/rpr9-2	1	33+2			4	4.5	3	4.05	Hv584/rpr9-2	2	33+3-	4	4.5	3.5	4.1			Hv584/rpr9-2	3	323+	4	3	4.5	3.75			3.96667			Hv584/rpr9- 38	13
Hv584/rpr9-3	1	33+			4	4.5		4.125	Hv584/rpr9-3	2	33+	4	4.5		4.125			Hv584/rpr9-3	3	32	4	3		3.75			4			Hv584/rpr9- 50	16.7
Hv584/rpr9-4	1	01;			0	2	0.5	0.65	Hv584/rpr9-4	2	01;	0	2	0.5	0.65			Hv584/rpr9-4	3	10;	2	0	0.5	1.25			0.85			Hv584/rpr9- 62	21
Hv584/rpr9-5	1	32			4	3		3.75	Hv584/rpr9-5	2	33+2	4	4.5	3	4.05			Hv584/rpr9-5	3	32	4	3		3.75			3.85			Hv584/rpr9- 74	9
Hv584/rpr9-6	1	21;			3	2	0.5	2.45	Hv584/rpr9-6	2	123-	2	3		2.25			Hv584/rpr9-6	3	12;	2	3	0.5	2.15			2.28333			Hv584/rpr9- 86	14.7
Hv584/rpr9-7	1	01;			0	2	0.5	0.65	Hv584/rpr9-7	2	12;	2	3	0.5	2.15	rust on small leaf on end		Hv584/rpr9-7	3	12	2	3		2.25			1.68333			Hv584/rpr9- 14	17.3
Hv584/rpr9-8	1	0;1			0	2	0.5	0.65	Hv584/rpr9-8	2	1;2	2	0.5		1.625			Hv584/rpr9-8	3	1;02	2	0.5	0	1.35			1.20833			Hv584/rpr9- 26	21.3
Hv584/rpr9-9	1	0;1			0	2	0.5	0.65	Hv584/rpr9-9	2	213-	3	2	3.5	2.75			Hv584/rpr9-9	3	12;3-	2	3	0.5	2.15			1.85			Hv584/rpr9- 39	17
Hv584/rpr9-10	1	32			4	3		3.75	Hv584/rpr9-10	2	323+	4	3	4.5	3.75			Hv584/rpr9-10	3	33+3-	4	4.5	3.5	4.1			3.86667			Hv584/rpr9- 63	16.3
Hv584/rpr9-11	1	01;			0	2	0.5	0.65	Hv584/rpr9-11	2	1;	2	0.5		1.625			Hv584/rpr9-11	3	213-;	3	2	3.5	2.75			1.675			Hv584/rpr9- 75	20.5
Hv584/rpr9-12	1	1;0			2	0.5	0	1.35	Hv584/rpr9-12	2	231;	3	4	2	3.2			Hv584/rpr9-12	3	10;	2	0	0.5	1.25			1.93333			Hv584/rpr9- 87	10.7
Hv584/rpr9-13	1	32			4	3		3.75	Hv584/rpr9-13	2	321	4	3	2	3.5			Hv584/rpr9-13	3	33-2	4	3.5	3	3.75			3.66667			Hv584/rpr9- 15	19
Hv584/rpr9-14	1	32			4	3		3.75	Hv584/rpr9-14	2	32	4	3		3.75			Hv584/rpr9-14	3	323-	4	3	3.5	3.65			3.71667			Hv584/rpr9- 27	12.5
Hv584/rpr9-15	1	01;			0	2	0.5	0.65	Hv584/rpr9-15	2	12	2	3		2.25			Hv584/rpr9-15	3	1;0	2	0.5	0	1.35			1.41667			Hv584/rpr9- 52	26
Hv584/rpr9-16	1	321			4	3	2	3.5	Hv584/rpr9-16	2	33-2	4	3.5	3	3.75			Hv584/rpr9-16	3	33+3-	4	4.5	3.5	4.1			3.78333			Hv584/rpr9- 64	6.5
Hv584/rpr9-17	1	12;			2	3	0.5	2.15	Hv584/rpr9-17	2	12;3-	2	3	0.5	2.15			Hv584/rpr9-17	3	1;0	2	0.5	0	1.35			1.88333			Hv584/rpr9- 76	25.7
Hv584/rpr9-18	1	33+			4	4.5		4.125	Hv584/rpr9-18	2	33+2	4	4.5	3	4.05			Hv584/rpr9-18	3	33+2	4	4.5	3	4.05			4.075			Hv584/rpr9- 88	15.5
Hv584/rpr9-19	1	0	1	;	0	2	0.5	0.65	Hv584/rpr9-19	2	123	2	3	4	2.5			Hv584/rpr9-19	3	1;2	2	0.5	3	1.65			1.6			Hv584/rpr9- 4	18.5
Hv584/rpr9-20	1	0	1	;	0	2	0.5	0.65	Hv584/rpr9-20	2	33-2	4	3.5	3	3.75			Hv584/rpr9-20	3	1;2	2	0.5	3	1.65			2.01667			Hv584/rpr9- 16	13
Hv584/rpr9-21	1	0	;	1	0	0.5	2	0.35	Hv584/rpr9-21	2	12;	2	3	0.5	2.15			Hv584/rpr9-21	3	1;0	2	0.5	0	1.35			1.28333			Hv584/rpr9- 28	16.3
Hv584/rpr9-22	1	3	2		4	3		3.75	Hv584/rpr9-22	2	33-2	4	3.5	3	3.75			Hv584/rpr9-22	3	23-;	3	3.5	0.5	2.9			3.46667			Hv584/rpr9- 41	23
Hv584/rpr9-23	1	2	3		3	4		3.25	Hv584/rpr9-23	2	32	4	3		3.75			Hv584/rpr9-23	3	323-	4	3	3.5	3.65			3.55			Hv584/rpr9- 53	7
Hv584/rpr9-24	1	0	1	;	0	2	0.5	0.65	Hv584/rpr9-24	2	2133-;	3	2	4	2.8			Hv584/rpr9-24	3	323-;	4	3	3.5	3.65			2.36667			Hv584/rpr9- 53	7
Hv584/rpr9-25	1	;	0	1	0.5	0	2	0.5	Hv584/rpr9-25	2	01;	0	2	0.5	0.65			Hv584/rpr9-25	3	12;	2	3	0.5	2.15			1.1			Hv584/rpr9- 65	13
Hv584/rpr9-26	1	0	1	;	0	2	0.5	0.65	Hv584/rpr9-26	2	01;	0	2	0.5	0.65			Hv584/rpr9-26	3	1;	2	0.5		1.625			0.975			Hv584/rpr9- 77	22.7
Hv584/rpr9-27	1	2	1	;	3	2	0.5	2.45	Hv584/rpr9-27	2	321	4	3	2	3.5			Hv584/rpr9-27	3	33+3-2	4	4.5	3.5	4.1			3.35			Hv584/rpr9- 89	8.3
Hv584/rpr9-28	1	1	;	0	2	0.5	0	1.35	Hv584/rpr9-28	2	323-	4	3	3.5	3.65			Hv584/rpr9-28	3	33-2	4	3.5	3	3.75			2.91667			Hv584/rpr9- 5	12
Hv584/rpr9-29	1	3	2		4	3		3.75	Hv584/rpr9-29	2	33+3-	4	4.5	3.5	4.1			Hv584/rpr9-29	3	33-	4	3.5		3.875			3.90833			Hv584/rpr9- 17	15.5
Hv584/rpr9-30	1	2	1	;	3	2	0.5	2.45	Hv584/rpr9-30	2	1;0	2	0.5	0	1.35			Hv584/rpr9-30	3	1;0	2	0.5	0	1.35			1.71667			Hv584/rpr9- 29	7.5
Hv584/rpr9-31	1	1	;	0	2	0.5	0	1.35	Hv584/rpr9-31	2	01;	0	2	0.5	0.65			Hv584/rpr9-31	3	0;1	0	0.5	2	0.35			0.783333			Hv584/rpr9- 42	24
Hv584/rpr9-32	1	3	2	;	4	3	0.5	3.35	Hv584/rpr9-32	2	231	3	4	2	3.2			Hv584/rpr9-32	3	33+3-	4	4.5	3.5	4.1			3.55			Hv584/rpr9- 54	10
Hv584/rpr9-33	1	2	1	;	3	2	0.5	2.45	Hv584/rpr9-33	2	33+	4	4.5		4.125			Hv584/rpr9-33	3	323-;1	4	3	3.5	3.65			3.40833			Hv584/rpr9- 66	12
Hv584/rpr9-34	1	0	;	1	0	0.5	2	0.35	Hv584/rpr9-34	2	01;	0	2	0.5	0.65			Hv584/rpr9-34	3	1;0	2	0.5	0	1.35			0.783333			Hv584/rpr9- 78	24
Hv584/rpr9-35	1	0	1		0	2		0.5	Hv584/rpr9-35	2	01;	0	2	0.5	0.65			Hv584/rpr9-35	3	0;1	0	0.5	2	0.35			0.5			Hv584/rpr9- 90	10.3
Hv584/rpr9-36	1	0	1	;	0	2	0.5	0.65	Hv584/rpr9-36	2	10;	2	0	0.5	1.25			Hv584/rpr9-36	3	1;0	2	0.5	0	1.35			1.08333			Hv584/rpr9- 6	18.6
Hv584/rpr9-37	1	0	1	;	0	2	0.5	0.65	Hv584/rpr9-37	2	1;0	2	0.5	0	1.35			Hv584/rpr9-37	3	0;1	0	0.5	2	0.35			0.783333			Hv584/rpr9- 18	12.3
Hv584/rpr9-38	1	3	3+	2	4	4.5	3	4.05	Hv584/rpr9-38	2	3	4			4			Hv584/rpr9-38	3	323-	4	3	3.5	3.65			3.9			Hv584/rpr9- 30	12
Hv584/rpr9-39	1	3	2		4	3		3.75	Hv584/rpr9-39	2	32	4	3		3.75			Hv584/rpr9-39	3	33+2	4	4	3	3.9			3.8			Hv584/rpr9- 43	14
Hv584/rpr9-40	1	3	2	1	4	3	2	3.5	Hv584/rpr9-40	2	33+2	4	4.5	3	4.05			Hv584/rpr9-40	3	32	4	3		3.75			3.76667			Hv584/rpr9- 55	10
Hv584/rpr9-41	1	0	;	1	0	0.5	2	0.35	Hv584/rpr9-41	2	12;	2	3	0.5	2.15			Hv584/rpr9-41	3	1;	2	0.5		1.625			1.375			Hv584/rpr9- 67	16.3
Hv584/rpr9-42	1	0	1	;	0	2	0.5	0.65	Hv584/rpr9-42	2	33+2	4	4.5	3	4.05			Hv584/rpr9-42	3	10;	2	0	0.5	1.25			1.98333			Hv584/rpr9- 79	20.5
Hv584/rpr9-43	1	0	;		0	0.5		0.125	Hv584/rpr9-43	2	01;	0	2	0.5	0.65			Hv584/rpr9-43	3	0;1	0	0.5	2	0.35			0.375			Hv584/rpr9- 91	15.3
Hv584/rpr9-44	1	2	3	1	3	4	2	3.2	Hv584/rpr9-44	2	33+2	4	4.5	3	4.05			Hv584/rpr9-44	3	33+3-	4	4.5	3.5	4.1			3.78333			Hv584/rpr9- 19	10
Hv584/rpr9-45	1	1	2	;	2	3	0.5	2.15	Hv584/rpr9-45	2	1;2	2	0.5	3	1.65			Hv584/rpr9-45	3	1;0	2	0.5	1	1.45			1.75			Hv584/rpr9- 32	13.3
Hv584/rpr9-46	1	0	;	1	0	0.5	2	0.35	Hv584/rpr9-46	2	01;	0	2	0.5	0.65			Hv584/rpr9-46	3	10;	2	0	0.5	1.25			0.75			Hv584/rpr9- 44	16
Hv584/rpr9-47	1	0	1	;	0	2	0.5	0.65	Hv584/rpr9-47	2	10;	2	0	0.5	1.25			Hv584/rpr9-47	3	10;	2	0	0.5	1.25			1.05			Hv584/rpr9- 56	10
Hv584/rpr9-48	1	0	1	;	0	2	0.5	0.65	Hv584/rpr9-48	2	231	3	4	2	3.2			Hv584/rpr9-48	3	323-	4	3	3.5	3.65			2.5			Hv584/rpr9- 68	4.7
Hv584/rpr9-49	1	0	;	1	0	0.5	2	0.35	Hv584/rpr9-49	2	10;	2	0	0.5	1.25			Hv584/rpr9-49	3	10;	2	0	0.5	1.25			0.95			Hv584/rpr9- 80	10
Hv584/rpr9-50	1	3	2	1	4	3	2	3.5	Hv584/rpr9-50	2	1p 321	4	3	2	3.5			Hv584/rpr9-50	3	33-2	4	3.5	3	3.75			3.58333			Hv584/rpr9- 92	6
Hv584/rpr9-51	1	3	2	3-	4	3	3.5	3.65	Hv584/rpr9-51	2	33+2	4	4.5	3	4.05			Hv584/rpr9-51	3	321	4	3	2	3.5			3.73333			Hv584/rpr9- 8	13.3
Hv584/rpr9-52	1	0	;	1	0	0.5	2	0.35	Hv584/rpr9-52	2	33-2	4	3.5	3	3.75			Hv584/rpr9-52	3	21;	3	2	0.5	2.45			2.18333			Hv584/rpr9- 20	28
Hv584/rpr9-53	1	3	2		4	3		3.75	Hv584/rpr9-53	2	323-	4	3	3.5	3.65			Hv584/rpr9-53	3	32	4	3		3.75			3.71667			Hv584/rpr9- 33	20.3
Hv584/rpr9-54	1	0	;		0	0.5		0.125	Hv584/rpr9-54	2	1;0	2	0.5	0	1.35			Hv584/rpr9-54	3	10;	2	0	0.5	1.25			0.908333			Hv584/rpr9- 45	26.7
Hv584/rpr9-55	1	3	2	1	4	3	2	3.5	Hv584/rpr9-55	2	32	4	3		3.75			Hv584/rpr9-55	3	32	4	3		3.75			3.66667			Hv584/rpr9- 57	21.3
Hv584/rpr9-56	1	0	;		0	0.5		0.125	Hv584/rpr9-56	2	231	3	4	2	3.2			Hv584/rpr9-56	3	01;	0	2	0.5	0.65			1.325			Hv584/rpr9- 81	10
Hv584/rpr9-57	1	1	0	;	2	0	0.5	1.25	Hv584/rpr9-57	2	10;	2	0	0.5	1.25			Hv584/rpr9-57	3	12;0	2	3	0.5	2.15			1.55			Hv584/rpr9- 93	8
Hv584/rpr9-58	1	3	2	1	4	3	2	3.5	Hv584/rpr9-58	2	33+2	4	4.5	3	4.05			Hv584/rpr9-58	3	2p33-2	4	3.5	3	3.75			3.76667			Hv584/rpr9- 9	17
Hv584/rpr9-59	1	3	3+	2	4	4.5	3	4.05	Hv584/rpr9-59	2	32	4	3		3.75			Hv584/rpr9-59	3	33+3-2	4	4.5	3.5	4.1			3.96667			Hv584/rpr9- 21	13
Hv584/rpr9-60	1	0	;	1	0	0.5	2	0.35	Hv584/rpr9-60	2	123-	2	3	3.5	2.45			Hv584/rpr9-60	3	12;	2	3	0.5	2.15			1.65			Hv584/rpr9- 34	26
Hv584/rpr9-61	1	0	;		0	0.5		0.125	Hv584/rpr9-61	2	1p 32	4	3		3.75			Hv584/rpr9-61	3	10;	2	0	0.5	1.25			1.70833			Hv584/rpr9- 46	24
Hv584/rpr9-62	1	1	0	;	2	0	0.5	1.25	Hv584/rpr9-62	2	10;2	2	0	0.5	1.25			Hv584/rpr9-62	3	1;0	2	0.5	0	1.35			1.28333			Hv584/rpr9- 70	14.7
Hv584/rpr9-63	1	2	2	1	3	3	2	2.9	Hv584/rpr9-63	2	33+3-2	4	4.5	3	4.05			Hv584/rpr9-63	3	33+3-2	4	4.5	3.5	4.1			3.68333			Hv584/rpr9- 82	9
Hv584/rpr9-64	1	3	2	1	4	3	2	3.5	Hv584/rpr9-64	2	33+3-	4	4.5	3.5	4.1			Hv584/rpr9-64	3	32	4	3		3.75			3.78333			Hv584/rpr9- 10	19.5
Hv584/rpr9-65	1	1	0	;	2	0	0.5	1.25	Hv584/rpr9-65	2	0;1	0	0.5	2	0.35			Hv584/rpr9-65	3	10;	2	0	0.5	1.25			0.95			Hv584/rpr9- 22	12
Hv584/rpr9-66	1	1	;	0	2	0.5	0	1.35	Hv584/rpr9-66	2	33-2	4	3.5	3	3.75			Hv584/rpr9-66	3	33+2	4	4.5	3	4.05			3.05			Hv584/rpr9- 35	13
Hv584/rpr9-67	1	3	2		4	3		3.75	Hv584/rpr9-67	2	33-2	4	3.5	3	3.75			Hv584/rpr9-67	3	33-2	4	3.5	3	3.75			3.75			Hv584/rpr9- 47	21.7
Hv584/rpr9-68	1	3	2	1	4	3	2	3.5	Hv584/rpr9-68	2	3	4			4			Hv584/rpr9-68	3	32	4	3		3.75			3.75			Hv584/rpr9- 59	7
Hv584/rpr9-69	1	2	1	3	3	2		2.75	Hv584/rpr9-69	2	33-2	4	3.5	3	3.75			Hv584/rpr9-69	3	32	4	3		3.75			3.41667			Hv584/rpr9- 71	10
Hv584/rpr9-70	1	0	1	;	0	2	0.5	0.65	Hv584/rpr9-70	2	12;	2	3	0.5	2.15			Hv584/rpr9-70	3	213-;	3	2	3.5	2.75			1.85			Hv584/rpr9- 83	9
Hv584/rpr9-71	1	3	2		4	3		3.75	Hv584/rpr9-71	2	33+	4	4.5		4.125			Hv584/rpr9-71	3	33-2	4	3.5	3	3.75			3.875			Hv584/rpr9- 11	25
Hv584/rpr9-72	1	0	1	;	0	2	0.5	0.65	Hv584/rpr9-72	2	2p33+	4	4.5		4.125	1p1;0		Hv584/rpr9-72	3	1;0	2	0.5	0	1.35			2.04167			Hv584/rpr9- 23	8
Hv584/rpr9-73	1	2	3	3+	3	4	4.5	3.45	Hv584/rpr9-73	2	33+3-	4	3.5		3.875			Hv584/rpr9-73	3	33+2	4	4.5	3	4.05			3.79167			Hv584/rpr9- 36	20
Hv584/rpr9-74	1	0	;		0	0.5		0.125	Hv584/rpr9-74	2	1;0	2	0.5	0	1.35			Hv584/rpr9-74	3	?							0.7375			Hv584/rpr9- 48	20
Hv584/rpr9-75	1	1	;	0	2	0.5	0	1.35	Hv584/rpr9-75	2	21;	3	2	0.5	2.45			Hv584/rpr9-75	3	12;	2	3	0.5	2.15			1.98333			Hv584/rpr9- 60	13.5
Hv584/rpr9-76	1	0	;	1	0	0.5	2	0.35	Hv584/rpr9-76	2	23	3	4		3.25			Hv584/rpr9-76	3	323-	4	3	3.5	3.65			2.41667			Hv584/rpr9- 72	18
Hv584/rpr9-77	1	1	;	2	2	0.5	3	1.65	Hv584/rpr9-77	2	01;	0	2	0.5	0.65			Hv584/rpr9-77	3	01;23-	0	2	0.5	0.65			0.983333			Hv584/rpr9- 84	19
Hv584/rpr9-78	1	1	0	;	2	0	0.5	1.25	Hv584/rpr9-78	2	23	3	4		3.25			Hv584/rpr9-78	3	323+3-	4	3	4.5	3.75			2.75			Hv584/rpr9- 12	13.7
Hv584/rpr9-79	1	0	1	;	0	2	0.5	0.65	Hv584/rpr9-79	2	12;3-	2	3	0.5	2.15			Hv584/rpr9-79	3	12;	2	3	0.5	2.15			1.65			Hv584/rpr9- 37	27.5
Hv584/rpr9-80	1	2	3	1	3	4	2	3.2	Hv584/rpr9-80	2	32	4	3		3.75			Hv584/rpr9-80	3	323-	4	3	3.5	3.65			3.53333			Hv584/rpr9- 49	18.5
Hv584/rpr9-81	1	3	3+		4	4.5		4.125	Hv584/rpr9-81	2	33-2	4	3.5	3	3.75			Hv584/rpr9-81	3	33-2	4	3.5	3	3.75			3.875			Hv584/rpr9- 61	21
Hv584/rpr9-82	1	1	;	0	2	0.5	0	1.35	Hv584/rpr9-82	2	32	4	3		3.75			Hv584/rpr9-82	3	np							2.55			Hv584/rpr9- 73	15.7
Hv584/rpr9-83	1	e						0	Hv584/rpr9-83	2	1;2	2	0.5	3	1.65			Hv584/rpr9-83	3	10;	2	0	0.5	1.25			1.45			Hv584/rpr9- 85	14.5
Hv584/rpr9-84	1	2	3	3-	3	4	3.5	3.35	Hv584/rpr9-84	2	33-	4	3.5		3.875			Hv584/rpr9-84	3	323-	4	3	3.5	3.65			3.625
Hv584/rpr9-85	1	3			4			4	Hv584/rpr9-85	2	32	4	3		3.75			Hv584/rpr9-85	3	33+2	4	4.5	3	4.05			3.93333
Hv584/rpr9-86	1	3	2		4	3		3.75	Hv584/rpr9-86	2	32	4	3		3.75			Hv584/rpr9-86	3	32	4	3		3.75			3.75
Hv584/rpr9-87	1	2	3	1	3	4	2	3.2	Hv584/rpr9-87	2	33+2	4	4.5	3	4.05			Hv584/rpr9-87	3	323-	4	3	3.5	3.65			3.63333
Hv584/rpr9-88	1	3	2		4	3		3.75	Hv584/rpr9-88	2	33+	4	4.5		4.125			Hv584/rpr9-88	3	33+3-	4	4.5	3.5	4.1			3.99167
Hv584/rpr9-89	1	0	1	;	0	2	0.5	0.65	Hv584/rpr9-89	2	12;	2	3	0.5	2.15			Hv584/rpr9-89	3	12;	2	3	0.5	2.15			1.65
Hv584/rpr9-90	1	0	;	1	0	0.5	2	0.35	Hv584/rpr9-90	2	12;	2	3	0.5	2.15			Hv584/rpr9-90	3	12;	2	3	0.5	2.15			1.55
Hv584/rpr9-91	1	3	2		4	3		3.75	Hv584/rpr9-91	2	33-3+	4	3.5	4.5	3.9			Hv584/rpr9-91	3	2p1;2	2	0.5	3	1.65			3.1
Hv584/rpr9-92	1	3	2	1	4	3	2	3.5	Hv584/rpr9-92	2	32	4	3		3.75			Hv584/rpr9-92	3	231	3	4	2	3.2			3.48333
Hv584/rpr9-93	1	0	;	1	0	0.5	2	0.35	Hv584/rpr9-93	2	0;1	0	0.5	2	0.35			Hv584/rpr9-93	3	10;	2	0	0.5	1.25			0.65
Hv584/rpr9-94	1	3	2	1	4	3	2	3.5	Hv584/rpr9-94	2	32	4	3		3.75			Hv584/rpr9-94	3	321	4	3	2	3.5			3.58333
FN618	1	3	2	1	4	3	2	3.5	FN618	2	23	3	4		3.25			FN618	3	np							3.375
FN618	1	3	2		4	3		3.75	FN618	2	33-	4	3.5		3.875			FN618	3	33-3+	4	3.5	4.5	3.9			3.84167
Q21861	1	0	1	;	0	2	0.5	0.65	Q21861	2	01;	0	2	0.5	0.65			Q21861	3	10;	2	0	0.5	1.25			0.85
Q21861	1	0	;	1	0	0.5		0.125	Q21861	2	01;	0	2	0.5	0.65			Q21861	3	0;1	0	0.5	2	0.35			0.375
Steptoe	1	3	3+	2	4	4.5	3	4.05	Steptoe	2	33+3-	4	4.5	3.5	4.1			Steptoe	3	33+3-	4	3.5	4.5	3.9			4.01667
Steptoe	1	3	2		4	3		3.75	Steptoe	2	33+3-	4	4.5	3.5	4.1			Steptoe	3	33+2	4	3.5	3	3.75			3.86667
swiss 584	1	0	;	1	0	0.5	2	0.35	swiss 584	2	33+2	4	4.5	3	4.05			swiss 584	3	12;	2	3	0.5	2.15			2.18333
swiss 584	1	0	;	1	0	0.5	2	0.35	swiss 584	2	123-	2	3	3.5	2.45			swiss 584	3	1;23	2	0.5	3	1.65			1.48333
