# Supplementary material for: Characterization of genes required for both Rpg1 and rpg4-mediated wheat stem rust resistance in barley
Source: BMC Genomics. 2019 Jun 14;20:495. doi: 10.1186/s12864-019-5858-z (PMC6570958; doi:10.1186/s12864-019-5858-z)
Supplement: Supplementary file 2 — Table S2. List of 2701 redundant loci across the seven chromosomes of barley used for the genetic map construction. (XLSX 73 kb) [file 12864_2019_5858_MOESM2_ESM.xlsx]

## Sheet: Sheet1
Supplimentary Table 2: . List of 2,701 redundant loci across the seven chromosomes of barley used for the genetic map construction
[Locus]	Linkage group	de novo_Redundund loci_cM	AGP Start	AGP End	Barley chromosome
SCRI_RS_168529	1	0	1827850	1827971	chr3H
BOPA1_5029-1423	1	0	-	-	-
BOPA2_12_31428	1	0	1367380	1367501	chr3H
SCRI_RS_174383	1	0	691186	691297	chr3H
SCRI_RS_148646	1	0	691574	691695	chr3H
SCRI_RS_190002	1	0	-	-	-
SCRI_RS_129935	1	0.657816	2366256	2366377	chr3H
SCRI_RS_67208	1	0.657816	-	-	-
BOPA1_4715-810	1	0.657816	-	-	-
BOPA1_13924-403	1	1.3244	3981051	3981277	chr3H
SCRI_RS_173491	1	1.3244	2664524	2664645	chr3H
BOPA2_12_31409	1	1.99098	4184410	4184531	chr3H
SCRI_RS_180343	1	1.99098	4180556	4180677	chr3H
BOPA1_1831-241	1	1.99098	3868736	3868977	chr3H
BOPA2_12_10173	1	1.99098	3865202	3865323	chr3H
SCRI_RS_119379	1	3.34241	5000287	5000408	chr3H
BOPA2_12_30297	1	4.02725	7847748	7847869	chr3H
BOPA1_3344-1147	1	4.02725	-	-	-
SCRI_RS_127822	1	6.17097	-	-	-
SCRI_RS_130264	1	7.59963	11270919	11271040	chr3H
BOPA1_3646-1984	1	7.59963	-	-	-
SCRI_RS_193258	1	7.59963	-	-	-
SCRI_RS_239142	1	7.59963	11976623	11976744	chr3H
SCRI_RS_97417	1	9.02829	15255539	15255660	chr3H
SCRI_RS_97418	1	9.02829	15257094	15257215	chr3H
BOPA1_4443-1835	1	12.8225	17409656	17409876	chr3H
SCRI_RS_209312	1	12.8225	-	-	-
BOPA1_3906-558	1	14.2932	-	-	-
SCRI_RS_214280	1	14.2932	17362348	17362469	chr3H
SCRI_RS_161041	1	14.9781	-	-	-
SCRI_RS_153718	1	14.9781	18619733	18619854	chr3H
SCRI_RS_151808	1	14.9781	-	-	-
SCRI_RS_221814	1	14.9781	-	-	-
SCRI_RS_203454	1	14.9781	17816695	17816797	chr3H
SCRI_RS_179462	1	14.9781	17816695	17816800	chr3H
SCRI_RS_192352	1	14.9781	-	-	-
SCRI_RS_229894	1	18.0114	-	-	-
BOPA1_5646-568	1	21.4885	24951705	24951936	chr3H
SCRI_RS_177084	1	21.4885	25260238	25260359	chr3H
SCRI_RS_144410	1	22.1828	26404588	26404709	chr3H
SCRI_RS_121895	1	22.1828	-	-	-
SCRI_RS_11012	1	23.5914	28159418	28159523	chr3H
BOPA2_12_30571	1	23.5914	28161577	28161698	chr3H
SCRI_RS_200512	1	28.8332	-	-	-
SCRI_RS_1627	1	28.8332	34606262	34606383	chr3H
BOPA1_4593-2007	1	28.8332	32615324	32615565	chr3H
SCRI_RS_115423	1	28.8332	-	-	-
SCRI_RS_4528	1	28.8332	32582134	32582255	chr3H
SCRI_RS_173721	1	28.8332	33869159	33869259	chrUn
SCRI_RS_198852	1	29.4825	34754614	34754735	chr3H
SCRI_RS_230475	1	29.4825	-	-	-
SCRI_RS_206030	1	29.4825	34755081	34755198	chr3H
SCRI_RS_181164	1	29.4825	35075265	35075386	chr3H
SCRI_RS_151299	1	29.4825	35066125	35066246	chr3H
BOPA1_2765-406	1	30.1153	36874032	36874273	chr3H
SCRI_RS_102837	1	30.1153	36654617	36654738	chr3H
SCRI_RS_152682	1	30.1153	36887191	36887312	chr3H
SCRI_RS_170626	1	30.1153	36777489	36777610	chr3H
BOPA2_12_30953	1	30.1153	36787319	36787440	chr3H
SCRI_RS_115969	1	30.1153	35269342	35269463	chr3H
SCRI_RS_175314	1	30.1153	-	-	-
SCRI_RS_9439	1	30.1153	35313328	35313449	chr3H
BOPA1_4844-1737	1	30.1153	35266000	35266225	chr3H
SCRI_RS_174984	1	30.1153	36771498	36771598	chr3H
SCRI_RS_133685	1	30.1153	36775039	36775133	chr3H
SCRI_RS_135333	1	30.1153	-	-	-
SCRI_RS_174979	1	30.1153	-	-	-
BOPA1_6156-1399	1	30.1153	36786616	36786856	chr3H
SCRI_RS_115045	1	32.116	-	-	-
BOPA1_6805-1110	1	35.5454	44250414	44250655	chr3H
SCRI_RS_168541	1	35.5454	44326559	44326666	chr3H
SCRI_RS_213686	1	35.5454	44255004	44255125	chr3H
SCRI_RS_235084	1	35.5454	44249238	44249359	chr3H
SCRI_RS_202424	1	35.5454	44252485	44252584	chr3H
SCRI_RS_211268	1	36.8788	45314152	45314273	chr3H
BOPA1_3933-1077	1	36.8788	44976150	44976385	chr3H
SCRI_RS_190876	1	42.8762	432099259	432099380	chr3H
SCRI_RS_6877	1	42.8762	432099532	432099653	chr3H
BOPA1_7728-341	1	42.8762	-	-	-
BOPA2_12_31017	1	42.8762	432098307	432098428	chr3H
BOPA2_12_31368	1	42.8762	-	-	-
SCRI_RS_239964	1	43.534	415694260	415694381	chr3H
SCRI_RS_165264	1	43.534	353175322	353175443	chr3H
SCRI_RS_215085	1	43.534	353175497	353175618	chr3H
SCRI_RS_219354	1	43.534	395633806	395633927	chr3H
SCRI_RS_189167	1	43.534	395203110	395203231	chr3H
SCRI_RS_196189	1	43.534	398401307	398401428	chr3H
BOPA1_10012-1239	1	43.534	408772657	408772898	chr3H
SCRI_RS_186923	1	43.534	409456395	409456516	chr3H
BOPA2_12_30721	1	44.2006	111849784	111849905	chr3H
BOPA1_7125-585	1	44.2006	-	-	-
SCRI_RS_204057	1	44.2006	-	-	-
BOPA1_2838-663	1	44.2006	142551795	142552036	chr3H
BOPA1_6681-314	1	44.8761	201162857	201163098	chr3H
BOPA2_12_30799	1	44.8761	202344406	202344521	chr3H
SCRI_RS_128706	1	44.8761	197445680	197445801	chr3H
BOPA1_ABC10667-1-1-288	1	44.8761	198408960	198409172	chr3H
BOPA1_9658-234	1	45.5427	401710449	401710690	chr3H
SCRI_RS_157988	1	45.5427	390553962	390554082	chr3H
BOPA2_12_31214	1	45.5427	405679017	405679138	chr3H
BOPA1_12007-70	1	45.5427	-	-	-
SCRI_RS_151799	1	45.5427	402174790	402174899	chr3H
SCRI_RS_144038	1	45.5427	391437970	391438092	chr3H
SCRI_RS_136921	1	45.5427	398457900	398458000	chr3H
SCRI_RS_65878	1	45.5427	352346846	352346951	chr3H
SCRI_RS_186504	1	45.5427	357118471	357118592	chr3H
SCRI_RS_182282	1	45.5427	378244693	378244814	chr3H
SCRI_RS_178900	1	45.5427	352961735	352961856	chr3H
SCRI_RS_176023	1	45.5427	376566640	376566761	chr3H
BOPA2_12_31012	1	45.5427	401079039	401079124	chr3H
SCRI_RS_237716	1	45.5427	-	-	-
SCRI_RS_132190	1	45.5427	396190290	396190411	chr3H
SCRI_RS_90637	1	45.5427	399271139	399271260	chr3H
SCRI_RS_181847	1	45.5427	-	-	-
SCRI_RS_137552	1	45.5427	381163526	381163647	chr3H
BOPA1_ConsensusGBS0697-1	1	45.5427	378659907	378660064	chr3H
BOPA1_ABC05866-1-1-311	1	45.5427	402907759	402907919	chr3H
BOPA1_5183-924	1	45.5427	398402772	398403013	chr3H
BOPA1_4728-1735	1	45.5427	377137264	377137505	chr3H
BOPA1_3215-654	1	45.5427	-	-	-
SCRI_RS_108473	1	45.5427	403670579	403670700	chr3H
BOPA2_12_31372	1	45.5427	298534398	298534519	chr3H
BOPA1_ABC11783-1-1-99	1	45.5427	367856001	367856220	chr3H
BOPA1_2027-1307	1	45.5427	367111602	367111843	chr3H
SCRI_RS_157545	1	45.5427	-	-	-
SCRI_RS_906	1	45.5427	353176701	353176822	chr3H
SCRI_RS_221896	1	45.5427	362488376	362488497	chr3H
SCRI_RS_213411	1	45.5427	373102430	373102551	chr3H
SCRI_RS_212974	1	45.5427	397762064	397762181	chr3H
SCRI_RS_2523	1	45.5427	387318815	387318914	chr3H
BOPA1_2751-2205	1	45.5427	374140946	374141187	chr3H
BOPA1_3567-112	1	45.5427	361099659	361099891	chr3H
SCRI_RS_207066	1	45.5427	420068064	420068185	chr3H
SCRI_RS_225537	1	45.5427	411943879	411944000	chr3H
SCRI_RS_213902	1	45.5427	408271459	408271571	chr3H
SCRI_RS_115769	1	45.5427	414522748	414522837	chr3H
BOPA1_7716-721	1	45.5427	411949308	411949549	chr3H
BOPA1_4213-2378	1	45.5427	413469422	413469663	chr3H
SCRI_RS_173348	1	45.5427	421028387	421028508	chr3H
SCRI_RS_161083	1	45.5427	418599880	418600001	chr3H
BOPA1_8383-349	1	45.5427	416613442	416613683	chr3H
BOPA1_3143-1276	1	45.5427	417329043	417329284	chr3H
SCRI_RS_219551	1	46.2005	431379843	431379964	chr3H
SCRI_RS_181360	1	46.8584	440011602	440011723	chr3H
SCRI_RS_138918	1	46.8584	446916517	446916638	chr3H
SCRI_RS_187465	1	46.8584	-	-	-
SCRI_RS_221644	1	46.8584	490226368	490226489	chr3H
BOPA1_10126-999	1	46.8584	489991401	489991642	chr3H
SCRI_RS_186102	1	48.8861	491850553	491850674	chr3H
SCRI_RS_152172	1	48.8861	-	-	-
BOPA1_5038-1035	1	48.8861	491895464	491895705	chr3H
SCRI_RS_168173	1	49.5354	496167175	496167296	chr3H
BOPA2_12_30829	1	49.5354	493556031	493556152	chr3H
BOPA1_1746-1527	1	49.5354	493556118	493556359	chr3H
BOPA1_2804-1832	1	49.5354	496167004	496167245	chr3H
SCRI_RS_222102	1	49.5354	-	-	-
SCRI_RS_173186	1	49.5354	498134661	498134782	chr3H
BOPA2_12_31484	1	50.1932	498949473	498949594	chr3H
SCRI_RS_10387	1	50.1932	504110476	504110597	chr3H
SCRI_RS_151680	1	50.1932	503494369	503494438	chr3H
SCRI_RS_162862	1	50.1932	504704006	504704127	chr3H
SCRI_RS_16934	1	50.1932	504887362	504887483	chr3H
SCRI_RS_179275	1	50.1932	501044249	501044370	chr3H
SCRI_RS_128810	1	50.1932	498932734	498932855	chr3H
SCRI_RS_141109	1	50.1932	505259142	505259245	chr3H
SCRI_RS_124607	1	50.1932	-	-	-
SCRI_RS_7385	1	50.1932	505436889	505437010	chr3H
SCRI_RS_155168	1	50.1932	498945782	498945897	chr3H
SCRI_RS_175771	1	50.1932	-	-	-
SCRI_RS_124201	1	50.1932	503969515	503969636	chr3H
SCRI_RS_159661	1	50.1932	503499121	503499242	chr3H
SCRI_RS_214807	1	50.1932	505435594	505435715	chr3H
BOPA1_ABC08184-2-1-35	1	50.1932	504750839	504750994	chr3H
SCRI_RS_162838	1	50.851	507320153	507320274	chr3H
SCRI_RS_1799	1	52.2024	511251313	511251434	chr3H
SCRI_RS_152371	1	52.2024	510843291	510843412	chr3H
SCRI_RS_143331	1	52.2024	511250328	511250449	chr3H
SCRI_RS_142939	1	52.2024	-	-	-
SCRI_RS_135581	1	52.2024	514211429	514211550	chr3H
BOPA1_4184-393	1	52.2024	-	-	-
SCRI_RS_157479	1	52.8603	-	-	-
SCRI_RS_231801	1	52.8603	515466648	515466751	chr3H
SCRI_RS_137934	1	54.2302	517968249	517968370	chr3H
SCRI_RS_230975	1	54.2302	517643329	517643450	chr3H
SCRI_RS_127140	1	55.5816	-	-	-
BOPA1_8180-450	1	55.5816	518661035	518661274	chr3H
SCRI_RS_130616	1	55.5816	518660941	518661062	chr3H
SCRI_RS_107261	1	55.5816	519008727	519008820	chr3H
SCRI_RS_182209	1	56.2482	520179628	520179709	chr3H
SCRI_RS_238981	1	56.2482	520182379	520182500	chr3H
SCRI_RS_211224	1	56.2482	520311497	520311618	chr3H
BOPA2_12_30616	1	56.906	525056317	525056438	chr3H
BOPA2_12_30788	1	56.906	524982845	524982966	chr3H
SCRI_RS_171837	1	56.906	521211894	521212015	chr3H
SCRI_RS_157150	1	56.906	521563904	521564025	chr3H
SCRI_RS_164731	1	56.906	521218021	521218124	chr3H
BOPA1_5385-722	1	56.906	521561239	521561480	chr3H
BOPA2_12_31346	1	57.5553	550212277	550212389	chr3H
SCRI_RS_144535	1	57.5553	538805528	538805649	chr3H
SCRI_RS_187887	1	57.5553	540511401	540511522	chr3H
BOPA1_ABC10084-1-2-363	1	57.5553	538660001	538660242	chr3H
BOPA1_ABC13107-1-3-299	1	57.5553	534247158	534247345	chr3H
BOPA2_12_10609	1	57.5553	549471346	549471467	chr3H
BOPA2_12_30743	1	57.5553	548756085	548756206	chr3H
SCRI_RS_27417	1	57.5553	560935764	560935888	chr3H
SCRI_RS_214023	1	57.5553	535778527	535778639	chr3H
SCRI_RS_201987	1	57.5553	531459746	531459867	chr3H
SCRI_RS_156056	1	57.5553	550418608	550418729	chr3H
SCRI_RS_133415	1	57.5553	533239936	533240046	chr3H
SCRI_RS_226190	1	57.5553	540283222	540283222	-
SCRI_RS_200508	1	57.5553	530323891	530323891	-
SCRI_RS_164675	1	57.5553	550216119	550216233	chr3H
SCRI_RS_155609	1	57.5553	549883591	549883712	chr3H
BOPA2_12_31529	1	57.5553	541044994	541045115	chr3H
BOPA1_1176-1547	1	57.5553	552742565	552742806	chr3H
SCRI_RS_67	1	57.5553	531632541	531632662	chr3H
SCRI_RS_204130	1	57.5553	531630437	531630558	chr3H
BOPA2_12_31262	1	57.5553	567974288	567974409	chr3H
SCRI_RS_69605	1	57.5553	532173962	532173962	-
SCRI_RS_220129	1	57.5553	535082613	535082734	chr3H
BOPA1_10317-448	1	57.5553	532386171	532386412	chr3H
SCRI_RS_224335	1	57.5553	526164194	526164315	chr3H
SCRI_RS_154396	1	57.5553	526005049	526005170	chr3H
SCRI_RS_13778	1	57.5553	545329149	545329262	chr3H
BOPA1_4618-1559	1	57.5553	548580014	548580014	-
BOPA1_4150-398	1	57.5553	549472505	549472672	chr3H
SCRI_RS_224360	1	57.5553	539228321	539228431	chr3H
SCRI_RS_220115	1	57.5553	535083312	535083312	-
SCRI_RS_168538	1	57.5553	531627004	531627125	chr3H
SCRI_RS_152472	1	57.5553	539924091	539924212	chr3H
BOPA2_12_31242	1	57.5553	530321501	530321622	chr3H
SCRI_RS_210118	1	57.5553	539925470	539925591	chr3H
SCRI_RS_104564	1	57.5553	549896755	549896876	chr3H
BOPA1_2447-546	1	57.5553	441683549	441683549	-
SCRI_RS_235065	1	57.5553	538152834	538152942	chr3H
SCRI_RS_221981	1	57.5553	549884516	549884637	chr3H
SCRI_RS_137201	1	57.5553	534247515	534247636	chr3H
SCRI_RS_76971	1	57.5553	529838803	529838924	chr3H
SCRI_RS_166310	1	57.5553	529126713	529126713	-
SCRI_RS_160216	1	57.5553	550415684	550415786	chr3H
SCRI_RS_158555	1	57.5553	532393175	532393280	chr3H
BOPA2_12_31356	1	57.5553	540867121	540867242	chr3H
SCRI_RS_231031	1	57.5553	526005568	526005689	chr3H
SCRI_RS_178907	1	57.5553	525394569	525394681	chr3H
SCRI_RS_232895	1	57.5553	525869354	525869475	chr3H
SCRI_RS_139294	1	57.5553	542307828	542307829	-
BOPA1_861-268	1	60.2972	582486654	582486891	chr3H
SCRI_RS_206471	1	60.2972	582494845	582494963	chr3H
SCRI_RS_146347	1	60.2972	582491454	582491575	chr3H
SCRI_RS_189790	1	60.2972	582498085	582498206	chr3H
BOPA1_13081-199	1	60.9551	-	-	-
BOPA2_12_30663	1	60.9551	585223602	585223723	chr3H
BOPA1_8020-87	1	60.9551	585261629	585261829	chr3H
SCRI_RS_159006	1	60.9551	584839846	584839967	chr3H
SCRI_RS_134017	1	60.9551	-	-	-
SCRI_RS_199887	1	62.3065	592564263	592564377	chr3H
SCRI_RS_206202	1	66.6018	-	-	-
SCRI_RS_146429	1	66.6018	596138004	596138125	chr3H
SCRI_RS_1509	1	66.6018	-	-	-
SCRI_RS_192761	1	67.2597	596549657	596549778	chr3H
SCRI_RS_235849	1	67.2597	596708875	596708996	chr3H
SCRI_RS_227472	1	67.2597	596710852	596710973	chr3H
SCRI_RS_185339	1	67.9262	597773374	597773495	chr3H
BOPA1_3791-1525	1	68.6018	601474293	601474534	chr3H
SCRI_RS_174067	1	69.2774	-	-	-
BOPA1_6302-250	1	69.953	607245971	607246183	chr3H
SCRI_RS_198519	1	71.342	608252380	608252484	chr3H
SCRI_RS_3125	1	71.342	-	-	-
SCRI_RS_120503	1	72.0268	608666420	608666541	chr3H
SCRI_RS_162929	1	72.0268	-	-	-
SCRI_RS_229593	1	72.0268	608448383	608448504	chr3H
BOPA1_8984-579	1	72.0268	608636352	608636601	chr3H
SCRI_RS_170206	1	72.6846	610610328	610610448	chr3H
SCRI_RS_115925	1	72.6846	609385053	609385174	chr3H
SCRI_RS_161385	1	72.6846	610926949	610927070	chr3H
SCRI_RS_228486	1	72.6846	609230453	609230541	chr3H
BOPA1_ABC11028-1-1-64	1	73.3425	611781283	611781467	chr3H
SCRI_RS_130795	1	73.3425	611780888	611780980	chr3H
SCRI_RS_238430	1	73.3425	-	-	-
SCRI_RS_3352	1	73.3425	611186249	611186370	chr3H
SCRI_RS_235238	1	73.3425	-	-	-
SCRI_RS_158070	1	73.3425	611853962	611854083	chr3H
SCRI_RS_80331	1	73.3425	611856071	611856192	chr3H
BOPA2_12_10662	1	73.3425	611543622	611543743	chr3H
BOPA2_12_11255	1	73.9917	612888180	612888301	chr3H
BOPA1_ABC10632-1-2-132	1	73.9917	612888297	612888538	chr3H
SCRI_RS_8667	1	77.518	614562555	614562676	chr3H
SCRI_RS_140043	1	79.6021	614735743	614735864	chr3H
BOPA1_7867-585	1	83.96	620572034	620572275	chr3H
SCRI_RS_114333	1	83.96	620571822	620571943	chr3H
SCRI_RS_149566	1	83.96	620058234	620058355	chr3H
SCRI_RS_116542	1	84.6356	620475618	620475739	chr3H
BOPA2_12_10100	1	84.6356	621113558	621113679	chr3H
BOPA1_1435-670	1	84.6356	621113668	621113845	chr3H
SCRI_RS_168981	1	84.6356	620734140	620734261	chr3H
SCRI_RS_138983	1	86.0441	621119533	621119637	chr3H
SCRI_RS_159125	1	88.3179	625620189	625620310	chr3H
SCRI_RS_206510	1	88.3179	625621390	625621479	chr3H
SCRI_RS_198594	1	88.3179	625592181	625592302	chr3H
SCRI_RS_5194	1	88.3179	625627748	625627869	chr3H
SCRI_RS_153915	1	89.7672	627151118	627151219	chr3H
BOPA2_12_31220	1	89.7672	627362417	627362538	chr3H
SCRI_RS_192360	1	89.7672	627260224	627260345	chr3H
BOPA2_12_30926	1	89.7672	627763825	627763946	chr3H
BOPA1_9282-205	1	90.4616	-	-	-
SCRI_RS_150944	1	90.4616	-	-	-
BOPA1_76-1059	1	90.4616	630722478	630722719	chr3H
SCRI_RS_153414	1	91.8701	631106874	631106990	chr3H
SCRI_RS_120973	1	91.8701	632912682	632912785	chr3H
SCRI_RS_103215	1	91.8701	634073432	634073553	chr3H
SCRI_RS_150063	1	91.8701	-	-	-
SCRI_RS_203905	1	91.8701	630680329	630680450	chr3H
SCRI_RS_138317	1	91.8701	-	-	-
SCRI_RS_181071	1	91.8701	632321022	632321143	chr3H
SCRI_RS_165334	1	91.8701	634076024	634076145	chr3H
BOPA2_12_30274	1	91.8701	630643787	630643894	chr3H
BOPA1_6716-823	1	91.8701	633641719	633641960	chr3H
BOPA1_5260-462	1	91.8701	-	-	-
SCRI_RS_183638	1	91.8701	-	-	-
BOPA2_12_31238	1	92.555	634931049	634931170	chr3H
BOPA1_3965-353	1	92.555	-	-	-
BOPA1_4026-655	1	94.6391	-	-	-
BOPA1_ABC06381-1-5-73	1	94.6391	639129961	639130154	chr3H
BOPA1_2335-1614	1	94.6391	638623068	638623309	chr3H
BOPA2_12_10505	1	94.6391	638509402	638509523	chr3H
BOPA1_2334-1827	1	94.6391	638622756	638622993	chr3H
BOPA1_ABC08260-1-1-108	1	95.3147	640356940	640357112	chr3H
BOPA2_12_20369	1	95.3147	-	-	-
BOPA2_12_30963	1	95.3147	640178977	640179091	chr3H
BOPA2_12_31315	1	95.3147	640173478	640173565	chr3H
BOPA2_12_30972	1	95.9813	641853193	641853314	chr3H
BOPA2_12_30973	1	95.9813	644138124	644138245	chr3H
BOPA2_12_10205	1	95.9813	643457361	643457482	chr3H
SCRI_RS_202406	1	95.9813	646330787	646330908	chr3H
BOPA1_6402-691	1	95.9813	-	-	-
BOPA2_12_30092	1	95.9813	648171112	648171233	chr3H
BOPA1_3340-1042	1	95.9813	-	-	-
SCRI_RS_235770	1	97.3512	650698101	650698222	chr3H
SCRI_RS_209963	1	97.3512	651020782	651020903	chr3H
BOPA1_2847-485	1	98.7026	-	-	-
BOPA1_11657-398	1	98.7026	653287221	653287462	chr3H
BOPA1_9618-372	1	98.7026	651805474	651805668	chr3H
BOPA1_2754-1027	1	98.7026	652157091	652157332	chr3H
SCRI_RS_202428	1	98.7026	653358267	653358388	chr3H
SCRI_RS_151733	1	98.7026	-	-	-
BOPA2_12_31251	1	99.3604	654499182	654499303	chr3H
SCRI_RS_177313	1	101.416	657713181	657713302	chr3H
SCRI_RS_221869	1	103.5	659508187	659508308	chr3H
SCRI_RS_106728	1	103.5	660176819	660176917	chr3H
BOPA1_3949-1560	1	103.5	659694854	659695095	chr3H
SCRI_RS_201224	1	103.5	659540945	659541068	chr3H
SCRI_RS_204462	1	104.176	-	-	-
SCRI_RS_209285	1	104.176	661286131	661286252	chr3H
SCRI_RS_206881	1	104.176	660702989	660703102	chr3H
SCRI_RS_183550	1	104.176	661701367	661701457	chr3H
SCRI_RS_175682	1	104.176	660844097	660844218	chr3H
SCRI_RS_175220	1	104.851	662688885	662689006	chr3H
SCRI_RS_169325	1	104.851	41587346	41587467	chrUn
BOPA2_12_21386	1	105.527	661418350	661418471	chr3H
SCRI_RS_14107	1	106.32	665843381	665843502	chr3H
BOPA1_5520-925	1	106.32	666221402	666221643	chr3H
SCRI_RS_208633	1	106.32	666297462	666297583	chr3H
SCRI_RS_144559	1	107.005	664600902	664601023	chr3H
SCRI_RS_167698	1	107.681	663483128	663483249	chr3H
SCRI_RS_189710	1	109.07	-	-	-
SCRI_RS_65010	1	114.978	674285100	674285221	chr3H
SCRI_RS_158679	1	114.978	674768906	674769027	chr3H
SCRI_RS_154449	1	114.978	675869694	675869811	chr3H
BOPA1_4403-885	1	115.663	676624388	676624629	chr3H
SCRI_RS_173623	1	115.663	676737054	676737175	chr3H
BOPA2_12_30767	1	117.112	678513309	678513430	chr3H
SCRI_RS_118833	1	118.562	681333724	681333845	chr3H
SCRI_RS_237864	1	118.562	681733335	681733456	chr3H
SCRI_RS_238412	1	118.562	680226016	680226137	chr3H
SCRI_RS_168042	1	118.562	680221721	680221842	chr3H
BOPA2_12_30271	1	118.562	681734542	681734663	chr3H
SCRI_RS_126369	1	118.562	681728756	681728834	chr3H
BOPA1_ConsensusGBS0271-2	1	118.562	-	-	-
BOPA1_5840-659	1	118.562	-	-	-
SCRI_RS_216174	1	118.562	-	-	-
SCRI_RS_232945	1	119.266	681918706	681918827	chr3H
SCRI_RS_189322	1	120.715	-	-	-
SCRI_RS_180847	1	120.715	682742076	682742197	chr3H
SCRI_RS_194256	1	121.4	682974471	682974592	chr3H
BOPA1_ABC36454-pHv2499-01	1	122.076	683294630	683294837	chr3H
SCRI_RS_192891	1	124.189	684878157	684878278	chr3H
SCRI_RS_220221	1	128.889	693484696	693484817	chr3H
BOPA2_12_30135	1	130.298	695935612	695935733	chr3H
SCRI_RS_153022	1	130.298	695918598	695918708	chr3H
BOPA2_12_30975	2				chr5H
SCRI_RS_141591	2				-
SCRI_RS_179411	2				chr5H
BOPA2_12_30977	2				chr5H
SCRI_RS_109375	2				-
SCRI_RS_10929	2				-
BOPA2_12_31023	2				chr5H
BOPA2_12_30591	2				-
SCRI_RS_168359	2				chr5H
SCRI_RS_214760	2				chr5H
SCRI_RS_204607	2				chr5H
BOPA1_10207-1024	2				chr5H
SCRI_RS_184564	2				-
SCRI_RS_232930	2				-
SCRI_RS_194819	2				chr5H
SCRI_RS_7720	2				chr5H
SCRI_RS_203585	2				-
BOPA1_ABC01741-1-4-299	2				chr5H
BOPA1_2594-172	2				chr5H
BOPA1_8377-1022	2				chr5H
SCRI_RS_192515	2				-
SCRI_RS_221631	2				chr5H
SCRI_RS_189936	2				chr5H
SCRI_RS_190770	2				-
SCRI_RS_227892	2				chr5H
SCRI_RS_170761	2				chr5H
SCRI_RS_92500	2				-
SCRI_RS_166209	2				-
SCRI_RS_175087	2				chr5H
SCRI_RS_179512	2				chr5H
SCRI_RS_203117	2				chr5H
SCRI_RS_156016	2				chrUn
SCRI_RS_187327	2				chr5H
BOPA1_3997-796	2				-
SCRI_RS_205508	2				-
SCRI_RS_220165	2				chr5H
SCRI_RS_179526	2				chr5H
SCRI_RS_220164	2				chr5H
SCRI_RS_171189	2				chr5H
BOPA2_12_30410	2				-
SCRI_RS_156295	2				chr5H
BOPA1_421-528	2				-
SCRI_RS_3114	2				chrUn
BOPA1_4338-133	2				chr5H
BOPA1_4977-567	2				chr5H
SCRI_RS_175557	2				-
BOPA1_5732-1104	2				-
BOPA1_9100-978	2				chr5H
SCRI_RS_205842	2				chr5H
SCRI_RS_165313	2				chr5H
BOPA2_12_31521	2				chr5H
SCRI_RS_89108	2				chr5H
SCRI_RS_157728	2				chr5H
SCRI_RS_163973	2				chr5H
SCRI_RS_204593	2				chr5H
SCRI_RS_157065	2				-
SCRI_RS_185617	2				chr5H
SCRI_RS_150377	2				chr5H
SCRI_RS_229712	2				chr5H
BOPA1_3498-761	2				-
SCRI_RS_197817	2				-
SCRI_RS_159069	2				chr5H
SCRI_RS_182015	2				-
SCRI_RS_197942	2				-
BOPA2_12_31312	2				chr5H
SCRI_RS_98248	2				chr5H
SCRI_RS_103840	2				chr5H
BOPA1_ConsensusGBS0019-1	2				chr5H
SCRI_RS_141756	2				chr5H
BOPA2_12_30105	2				chr5H
BOPA2_12_31257	2				-
SCRI_RS_212505	2				-
SCRI_RS_68142	2				-
SCRI_RS_145129	2				chr5H
SCRI_RS_101469	2				chr5H
SCRI_RS_192520	2				chr5H
SCRI_RS_206932	2				chr5H
SCRI_RS_148312	2				chr5H
SCRI_RS_153553	2				chr5H
SCRI_RS_8076	2				-
SCRI_RS_187764	2				chr5H
SCRI_RS_170957	2				-
BOPA2_12_10923	2				chr5H
BOPA1_12005-188	2				-
SCRI_RS_102075	2				-
SCRI_RS_153463	2				chr5H
SCRI_RS_238458	2				chr5H
SCRI_RS_153139	2				chr5H
SCRI_RS_175284	2				chr5H
SCRI_RS_231784	2				-
SCRI_RS_166369	2				chr5H
SCRI_RS_142259	2				chr5H
BOPA1_9209-298	2				chr5H
SCRI_RS_3544	2				chr5H
BOPA1_ABC08327-1-1-353	2				-
SCRI_RS_159315	2				chr5H
SCRI_RS_171812	2				chr5H
SCRI_RS_189402	2				chr5H
BOPA2_12_31155	2				chr5H
SCRI_RS_13902	2				-
SCRI_RS_138811	2				chr5H
SCRI_RS_175366	2				chr5H
SCRI_RS_141949	2				chr5H
SCRI_RS_165927	2				chr5H
SCRI_RS_156505	2				chr5H
SCRI_RS_137866	2				chr5H
SCRI_RS_161386	2				chr5H
SCRI_RS_232700	2				chr5H
SCRI_RS_219574	2				chr5H
SCRI_RS_221695	2				chr5H
BOPA1_4930-1604	2				chr5H
SCRI_RS_130708	2				-
BOPA2_12_30454	2				chr5H
BOPA2_12_31512	2				chr5H
SCRI_RS_168105	2				chr5H
BOPA1_152-329	2				chr5H
SCRI_RS_109468	2				chr5H
SCRI_RS_218181	2				chr5H
BOPA2_12_31390	2				chr5H
SCRI_RS_133538	2				chr5H
SCRI_RS_181514	2				chr5H
SCRI_RS_98043	2				chrUn
SCRI_RS_136857	2				chr5H
BOPA1_8852-318	2				-
BOPA2_12_31423	2				-
SCRI_RS_13571	2				-
SCRI_RS_156276	2				chr5H
BOPA2_12_30728	2				chr5H
SCRI_RS_200057	2				chr5H
BOPA2_12_30575	2				chr5H
SCRI_RS_203973	2				chr5H
BOPA1_4154-364	2				chr5H
SCRI_RS_157294	2				-
BOPA1_7276-942	2				chr5H
SCRI_RS_153634	2				chr5H
SCRI_RS_134444	2				chr5H
SCRI_RS_144101	2				-
SCRI_RS_206910	2				chr5H
BOPA1_ABC05926-1-1-51	2				-
SCRI_RS_186342	2				chr5H
SCRI_RS_189	2				chr5H
SCRI_RS_169826	2				chr5H
SCRI_RS_236984	2				-
SCRI_RS_132280	2				chr5H
SCRI_RS_223318	2				chr5H
SCRI_RS_151815	2				chr5H
SCRI_RS_103377	2				chr5H
SCRI_RS_203996	2				chr5H
SCRI_RS_157301	2				-
SCRI_RS_134225	2				chr5H
BOPA1_8631-469	2				chr5H
SCRI_RS_240108	2				chr5H
SCRI_RS_209980	2				chrUn
SCRI_RS_234579	2				-
SCRI_RS_219788	2				chrUn
SCRI_RS_156086	2				chr5H
BOPA1_ABC10705-1-1-263	2				chr5H
SCRI_RS_160321	2				chr5H
SCRI_RS_137940	2				-
SCRI_RS_13395	2				chr5H
SCRI_RS_223100	2				chr5H
BOPA1_8320-955	2				-
SCRI_RS_152211	2				chr5H
SCRI_RS_203128	2				chr5H
SCRI_RS_91468	2				chr5H
SCRI_RS_63610	2				chr5H
BOPA2_12_30408	2				chr5H
SCRI_RS_144850	2				-
SCRI_RS_218911	2				-
SCRI_RS_236744	2				chr5H
SCRI_RS_1928	2				-
SCRI_RS_156499	2				chr5H
SCRI_RS_129414	2				chr5H
SCRI_RS_173527	2				chr5H
SCRI_RS_166374	2				chr5H
SCRI_RS_148798	2				-
SCRI_RS_161655	2				chr5H
SCRI_RS_151755	2				chr5H
BOPA1_4517-217	2				chr5H
BOPA2_12_30729	2				-
SCRI_RS_8464	2				chr5H
SCRI_RS_238720	2				chr5H
SCRI_RS_197270	2				chr5H
SCRI_RS_188359	2				-
SCRI_RS_167575	2				chr5H
BOPA1_1286-990	2				chr5H
SCRI_RS_4724	2				chr5H
SCRI_RS_237910	2				chr5H
SCRI_RS_236446	2				-
SCRI_RS_172679	2				chr5H
SCRI_RS_166343	2				chr5H
SCRI_RS_16164	2				chr5H
SCRI_RS_149440	2				chr5H
SCRI_RS_145275	2				chr5H
SCRI_RS_145116	2				-
SCRI_RS_139961	2				chr5H
SCRI_RS_10219	2				chr5H
BOPA1_3012-1125	2				chr5H
SCRI_RS_6422	2				chr5H
SCRI_RS_57982	2				chr5H
SCRI_RS_186690	2				chr5H
SCRI_RS_147081	2				-
SCRI_RS_137838	2				chr5H
BOPA1_5850-2347	2				chr5H
BOPA1_5565-1908	2				chr5H
SCRI_RS_208177	2				chr5H
SCRI_RS_162380	2				chr5H
SCRI_RS_149232	2				chr5H
SCRI_RS_137196	2				chr5H
BOPA2_12_31259	2				chr5H
BOPA1_1215-862	2				-
SCRI_RS_236777	2				chr5H
SCRI_RS_209553	2				-
SCRI_RS_154965	2				-
SCRI_RS_174946	2				-
SCRI_RS_6226	2				chr5H
BOPA2_12_10508	2				chr5H
SCRI_RS_160506	2				chr5H
SCRI_RS_180342	2				chr5H
BOPA2_12_30644	2				chr5H
SCRI_RS_159056	2				-
SCRI_RS_150803	2				-
SCRI_RS_147462	2				chr5H
SCRI_RS_220389	2				chr5H
SCRI_RS_231244	2				chr5H
SCRI_RS_204616	2				chr5H
SCRI_RS_153476	2				-
SCRI_RS_161222	2				chr5H
SCRI_RS_215485	2				chr5H
SCRI_RS_134798	2				chr5H
SCRI_RS_165878	2				chr5H
SCRI_RS_182177	2				-
SCRI_RS_223712	2				chr5H
SCRI_RS_156396	2				chr5H
SCRI_RS_75826	2				chr5H
SCRI_RS_171243	2				chr5H
SCRI_RS_199682	2				-
BOPA1_12045-83	2				chr5H
SCRI_RS_13964	2				chr5H
SCRI_RS_235638	2				chr5H
SCRI_RS_114549	2				chr5H
BOPA1_2146-2256	2				chr5H
SCRI_RS_147429	2				chr5H
SCRI_RS_133042	2				chr5H
BOPA2_12_31183	2				chr5H
BOPA2_12_30538	2				chr5H
BOPA1_ABC10045-1-1-164	2				chrUn
SCRI_RS_182320	2				chr5H
BOPA1_5591-403	2				chr5H
BOPA1_1992-1714	2				-
BOPA2_12_10899	2				chr5H
SCRI_RS_120914	2				chr5H
SCRI_RS_119781	2				chr5H
BOPA2_12_31340	2				chr5H
BOPA1_3218-1094	2				-
BOPA2_12_30700	2				chr5H
BOPA2_12_20416	2				chr5H
SCRI_RS_215787	2				chr5H
SCRI_RS_196041	2				chr5H
BOPA1_ABC07010-1-2-150	2				chr5H
BOPA1_ABC17741-1-2-493	2				chr5H
BOPA2_12_31280	2				-
SCRI_RS_221282	2				-
BOPA2_12_11385	2				chr5H
SCRI_RS_137893	2				chr5H
SCRI_RS_137249	2				chr5H
BOPA1_8561-968	2				chr5H
SCRI_RS_144841	2				-
SCRI_RS_168185	2				chr5H
BOPA1_2906-1177	2				chr5H
BOPA2_12_30745	2				chr5H
SCRI_RS_213753	2				chr5H
SCRI_RS_223699	2				chr5H
BOPA1_4234-1944	2				chr5H
SCRI_RS_1386	2				chr5H
SCRI_RS_145361	2				-
SCRI_RS_174326	2				-
SCRI_RS_174091	2				chr5H
BOPA1_65-778	2				chr5H
SCRI_RS_181722	2				chr5H
SCRI_RS_173717	2				-
SCRI_RS_198009	2				chr5H
SCRI_RS_125930	2				chr5H
BOPA1_5799-578	2				-
BOPA2_12_21128	2				chr5H
SCRI_RS_227918	2				chr5H
BOPA1_171-1301	2				chr5H
BOPA1_6714-579	2				-
SCRI_RS_239779	2				chr5H
SCRI_RS_231184	2				chr5H
SCRI_RS_161118	2				chr5H
SCRI_RS_207423	2				chr5H
SCRI_RS_152347	2				-
SCRI_RS_205853	2				chr5H
SCRI_RS_191145	2				chr5H
SCRI_RS_111826	2				-
SCRI_RS_1474	2				chrUn
BOPA1_ABC06144-pHv86-01	2				chrUn
SCRI_RS_12887	2				chr5H
SCRI_RS_177017	2				chr5H
BOPA1_ABC14990-1-1-126	2				chr5H
BOPA2_12_31361	2				chr5H
BOPA2_12_10930	2				chr5H
SCRI_RS_196566	2				chr5H
BOPA1_39-843	2				chr5H
SCRI_RS_240114	2				chr5H
SCRI_RS_206848	2				chr5H
SCRI_RS_179268	2				chr5H
SCRI_RS_206867	2				chr5H
SCRI_RS_220136	2				chr5H
SCRI_RS_153937	2				chr5H
BOPA1_3333-1209	2				chr5H
SCRI_RS_147819	2				-
SCRI_RS_196316	2				-
BOPA1_2947-1245	2				chr5H
BOPA1_5004-375	2				-
BOPA2_12_30182	2				chr5H
SCRI_RS_140054	2				chr5H
SCRI_RS_238417	2				chr5H
BOPA1_ABC14689-1-9-399	2				chr5H
SCRI_RS_218201	2				chr5H
BOPA1_10318-572	2				chr5H
SCRI_RS_161381	2				chr5H
SCRI_RS_11368	2				-
BOPA1_3398-163	2				chr5H
SCRI_RS_169596	2				chr5H
BOPA2_12_10077	2				chr5H
BOPA1_4706-940	2				-
SCRI_RS_219728	2				chr5H
SCRI_RS_156633	2				chr5H
BOPA2_12_30098	2				chr5H
SCRI_RS_230566	2				chr5H
BOPA1_6913-1235	2				-
BOPA1_6170-304	2				chr5H
SCRI_RS_3280	2				-
SCRI_RS_143508	2				chr5H
SCRI_RS_138826	2				-
BOPA2_12_31417	2				chr5H
BOPA1_10669-188	2				chr5H
SCRI_RS_1619	2				chr5H
SCRI_RS_143514	2				chr5H
BOPA2_12_30845	2				chr5H
BOPA2_12_30848	2				chr5H
SCRI_RS_147762	2				-
SCRI_RS_157181	2				chr5H
SCRI_RS_165215	2				chr5H
BOPA1_4771-380	2				chr5H
SCRI_RS_224346	2				-
SCRI_RS_192377	2				chr5H
SCRI_RS_174177	2				chr5H
SCRI_RS_157334	2				chr5H
SCRI_RS_206565	2				chr5H
SCRI_RS_149479	2				chr5H
BOPA2_12_30456	2				chr5H
SCRI_RS_44800	2				chr5H
BOPA1_3478-1024	2				chr5H
SCRI_RS_45011	2				chr5H
SCRI_RS_119308	2				-
SCRI_RS_235443	2				chr5H
SCRI_RS_120829	2				chr5H
SCRI_RS_178985	2				chr5H
BOPA1_ABC08402-1-2-97	2				-
SCRI_RS_177133	2				chr5H
SCRI_RS_12723	2				chr5H
SCRI_RS_149088	2				-
SCRI_RS_106306	2				chr5H
SCRI_RS_136812	2				chr5H
SCRI_RS_175290	2				chr5H
SCRI_RS_13766	2				chr5H
SCRI_RS_224501	2				chr5H
SCRI_RS_237950	2				-
BOPA1_5154-117	2				-
SCRI_RS_14097	2				chr5H
SCRI_RS_196437	2				chr5H
SCRI_RS_240005	2				chr5H
SCRI_RS_234720	2				-
SCRI_RS_4611	2				-
SCRI_RS_134711	2				-
SCRI_RS_153247	2				-
SCRI_RS_199964	2				chr5H
SCRI_RS_142618	2				chr5H
SCRI_RS_38003	2				chr5H
SCRI_RS_156454	2				chr5H
SCRI_RS_135254	2				chr5H
BOPA1_3877-1923	2				chr5H
SCRI_RS_8256	2				chr5H
SCRI_RS_212515	2				chr5H
SCRI_RS_236782	2				-
SCRI_RS_161728	2				chr5H
SCRI_RS_222698	2				chr5H
SCRI_RS_128712	2				chr5H
SCRI_RS_154148	2				-
SCRI_RS_209280	2				chr5H
SCRI_RS_148876	2				chr5H
BOPA2_12_30377	2				-
BOPA2_12_31041	2				chr5H
SCRI_RS_160288	2				-
SCRI_RS_189046	2				-
SCRI_RS_196147	2				-
BOPA1_272-944	2				chr5H
SCRI_RS_51000	2				chr5H
SCRI_RS_90070	2				chr5H
BOPA2_12_30169	2				chr5H
BOPA1_10047-338	2				chr5H
BOPA1_ABC17073-1-1-298	2				chr5H
BOPA2_12_30930	2				chr5H
BOPA2_12_30867	2				-
BOPA1_2091-639	2				chr5H
SCRI_RS_130992	2				chr5H
SCRI_RS_147315	2				chr5H
SCRI_RS_202396	2				chr5H
BOPA1_3696-2238	2				chr5H
BOPA1_7523-440	2				chr5H
BOPA1_5571-640	2				chr5H
BOPA2_12_30869	2				chr5H
BOPA2_12_30668	2				chr5H
BOPA2_12_31202	2				-
BOPA2_12_30129	2				chr5H
BOPA1_1863-275	2				chr5H
BOPA1_7639-122	2				chr5H
BOPA2_12_31237	2				chr5H
BOPA2_12_31059	2				chr5H
BOPA1_ABC03900-1-2-406	2				chr5H
SCRI_RS_172665	2				-
SCRI_RS_229673	2				chr5H
SCRI_RS_13320	2				chr5H
BOPA1_1394-1222	2				chr5H
SCRI_RS_237494	2				-
SCRI_RS_166857	2				chr5H
BOPA2_12_30635	2				chr5H
SCRI_RS_228463	2				chr5H
BOPA2_12_30222	2				chr5H
SCRI_RS_128407	2				chr5H
SCRI_RS_102414	2				-
SCRI_RS_197532	2				-
SCRI_RS_157238	2				chr5H
SCRI_RS_196175	2				-
SCRI_RS_140356	2				chr5H
SCRI_RS_206956	2				chr5H
SCRI_RS_148120	2				chr5H
BOPA2_12_31217	2				chr5H
BOPA1_2520-718	2				-
SCRI_RS_213086	2				chr5H
SCRI_RS_189650	2				chr5H
SCRI_RS_185613	2				chr5H
BOPA1_6050-1625	2				chr5H
BOPA2_12_30833	2				chr5H
SCRI_RS_123457	2				chr5H
SCRI_RS_167592	2				chr5H
BOPA1_1011-1338	2				chr5H
BOPA1_407-259	2				-
SCRI_RS_216751	2				chr5H
SCRI_RS_223157	2				-
SCRI_RS_9182	2				chr5H
SCRI_RS_235550	2				-
SCRI_RS_25684	2				chr5H
SCRI_RS_236610	2				chr5H
SCRI_RS_105701	2				-
SCRI_RS_157026	2				-
BOPA2_12_31050	2				chr5H
BOPA1_3883-616	2				chr5H
SCRI_RS_225632	2				chr5H
BK_04	2				chr5H
BOPA1_1198-537	2				chrUn
SCRI_RS_201831	2				chr5H
SCRI_RS_155999	2				chr5H
BOPA1_ConsensusGBS0086-5	2				chr5H
SCRI_RS_234223	2				-
SCRI_RS_161550	2				chr5H
SCRI_RS_207000	2				chr5H
SCRI_RS_200927	2				chr5H
SCRI_RS_3287	2				chr5H
SCRI_RS_161614	2				chr5H
SCRI_RS_153238	2				chr5H
SCRI_RS_182353	2				chr5H
BOPA1_203-1128	2				chr5H
SCRI_RS_12707	2				chr5H
BOPA1_4050-2006	2				chr5H
BOPA1_1204-1104	2				chr5H
SCRI_RS_44795	2				chr5H
SCRI_RS_205647	2				chr5H
SCRI_RS_204809	2				chr5H
BOPA2_12_31170	2				chr5H
SCRI_RS_222839	2				chr5H
BOPA1_ConsensusGBS0397-16	2				chr5H
SCRI_RS_189369	2				chr5H
SCRI_RS_230034	2				chr5H
SCRI_RS_138735	2				chr5H
SCRI_RS_180920	2				chr5H
SCRI_RS_107772	2				chr5H
SCRI_RS_143947	2				chr5H
SCRI_RS_219601	2				chr5H
SCRI_RS_14455	2				chr5H
BOPA1_ABC07987-1-6-270	2				chr5H
BOPA1_5163-896	2				chr5H
SCRI_RS_155688	2				chr5H
BOPA1_7342-535	2				chr5H
SCRI_RS_224438	2				-
BOPA1_9864-225	2				-
SCRI_RS_131479	2				chr5H
SCRI_RS_205722	2				chr5H
SCRI_RS_189174	2				-
SCRI_RS_146309	2				chr5H
BOPA2_12_30642	2				chr5H
SCRI_RS_173233	2				chr5H
BOPA1_3931-1434	2				-
SCRI_RS_168091	2				chr5H
SCRI_RS_204570	2				chr5H
SCRI_RS_181521	2				chr5H
SCRI_RS_214021	2				chr5H
SCRI_RS_171	2				-
BOPA2_12_31375	2				chr5H
SCRI_RS_196483	2				chr5H
SCRI_RS_173935	2				chr5H
BOPA1_2223-1688	2				chr5H
BOPA1_5893-1285	2				chr5H
BOPA1_2617-1234	2				chr5H
SCRI_RS_181059	2				chr5H
BOPA1_5428-146	2				-
SCRI_RS_1458	2				chr5H
SCRI_RS_155322	2				chr5H
SCRI_RS_122949	2				-
BOPA1_2290-796	2				chr5H
SCRI_RS_192640	2				chr5H
SCRI_RS_165400	2				chr5H
SCRI_RS_165835	2				chr5H
BOPA2_12_30003	2				chr5H
SCRI_RS_157557	2				chr5H
SCRI_RS_159482	2				chr5H
BOPA1_2167-335	2				-
SCRI_RS_354	2				chr5H
SCRI_RS_220002	2				chr5H
SCRI_RS_206883	2				chr5H
SCRI_RS_236958	2				chr5H
SCRI_RS_132308	2				chr5H
SCRI_RS_175338	2				-
SCRI_RS_12491	2				-
BOPA1_4117-472	2				chr5H
SCRI_RS_155101	2				chr5H
SCRI_RS_123668	2				chr5H
SCRI_RS_224671	2				chr5H
SCRI_RS_50995	2				chr5H
BOPA1_6735-754	2				chr5H
SCRI_RS_152085	2				chr5H
SCRI_RS_184542	2				-
SCRI_RS_236114	2				chr5H
SCRI_RS_186008	2				chr5H
BOPA1_ConsensusGBS0390-11	2				chr5H
SCRI_RS_159467	2				chr5H
BOPA1_3919-112	2				-
SCRI_RS_199694	2				chr5H
SCRI_RS_152162	2				chr5H
BOPA2_12_31239	2				chr5H
SCRI_RS_140499	2				chr5H
SCRI_RS_169845	2				-
BOPA1_6781-1073	2				chr5H
SCRI_RS_184029	2				chr5H
SCRI_RS_173687	2				chr5H
SCRI_RS_207260	2				chr5H
SCRI_RS_154756	2				chr5H
SCRI_RS_131163	2				-
SCRI_RS_240083	2				chr5H
SCRI_RS_153933	2				chr5H
SCRI_RS_178615	2				chr5H
BOPA1_6116-709	2				chr5H
BOPA1_2493-660	2				chr5H
SCRI_RS_194337	2				-
SCRI_RS_216726	2				chr5H
SCRI_RS_145394	2				chr5H
SCRI_RS_198007	2				-
SCRI_RS_190416	2				chr5H
SCRI_RS_4753	2				chr5H
SCRI_RS_120501	2				chr5H
SCRI_RS_232575	2				chr5H
SCRI_RS_141314	2				chr5H
SCRI_RS_224854	2				-
BOPA2_12_10857	2				chr5H
BOPA2_12_31123	2				-
BOPA2_12_30958	2				chr5H
SCRI_RS_207382	2				chr5H
SCRI_RS_165349	2				chr5H
SCRI_RS_10702	2				-
SCRI_RS_193505	3				chr7H
SCRI_RS_158599	3				chr7H
BOPA1_2457-2346	3				chrUn
SCRI_RS_157219	3				-
SCRI_RS_166176	3				chr7H
SCRI_RS_126143	3				chr7H
SCRI_RS_147449	3				chr7H
BOPA2_12_30166	3				chr7H
SCRI_RS_151470	3				chr7H
SCRI_RS_14174	3				chr7H
SCRI_RS_175551	3				chr7H
BOPA1_3818-1123	3				chr7H
BOPA2_12_10888	3				chr7H
BOPA1_3225-520	3				chr7H
SCRI_RS_142393	3				-
SCRI_RS_148742	3				-
SCRI_RS_184967	3				chr7H
SCRI_RS_197550	3				chr7H
BOPA2_12_21016	3				chr7H
SCRI_RS_4604	3				chr7H
BOPA1_1590-544	3				chr7H
BOPA1_ConsensusGBS0084-1	3				chr7H
SCRI_RS_179575	3				chr7H
SCRI_RS_223076	3				chr7H
SCRI_RS_206322	3				chr7H
SCRI_RS_138598	3				chr7H
SCRI_RS_197886	3				chrUn
BOPA1_6433-124	3				chr7H
BOPA1_8758-564	3				-
BOPA2_12_31166	3				chr7H
SCRI_RS_140282	3				chr7H
BOPA1_7356-1241	3				chr7H
BOPA2_12_31491	3				chr7H
BOPA1_382-2624	3				chr7H
SCRI_RS_16316	3				chr7H
BOPA2_12_31325	3				chr7H
SCRI_RS_219948	3				chr7H
SCRI_RS_164623	3				chr7H
BOPA1_13108-412	3				chr7H
BOPA2_12_30761	3				chr7H
SCRI_RS_131173	3				chr7H
SCRI_RS_134057	3				-
BOPA2_12_31241	3				chr7H
SCRI_RS_220680	3				chr7H
SCRI_RS_181575	3				chr7H
SCRI_RS_193330	3				chr7H
BOPA1_6628-1302	3				-
SCRI_RS_235853	3				chr7H
SCRI_RS_155132	3				chr7H
SCRI_RS_154069	3				chr7H
SCRI_RS_197833	3				chr7H
SCRI_RS_225155	3				chr7H
SCRI_RS_161703	3				chrUn
SCRI_RS_142295	3				chr7H
SCRI_RS_206189	3				chr7H
SCRI_RS_237466	3				chr7H
SCRI_RS_93571	3				chr7H
BOPA2_12_31535	3				chr7H
SCRI_RS_152144	3				chr7H
SCRI_RS_126397	3				chrUn
SCRI_RS_69124	3				-
BOPA1_2378-498	3				-
BOPA2_12_31232	3				chr7H
SCRI_RS_135181	3				-
SCRI_RS_156412	3				chr7H
SCRI_RS_154545	3				chr7H
SCRI_RS_144462	3				chrUn
SCRI_RS_204424	3				chrUn
SCRI_RS_160611	3				chr7H
BOPA2_12_30164	3				-
SCRI_RS_239722	3				chr7H
SCRI_RS_152752	3				chr7H
SCRI_RS_166774	3				chr7H
BOPA1_3783-621	3				chr7H
BOPA1_2575-692	3				chr7H
SCRI_RS_182503	3				chr7H
BOPA1_6541-1329	3				chr7H
SCRI_RS_109484	3				chr7H
SCRI_RS_149645	3				chrUn
SCRI_RS_235046	3				-
SCRI_RS_150049	3				chr7H
SCRI_RS_208890	3				chr7H
SCRI_RS_175893	3				chr7H
SCRI_RS_7974	3				chr7H
SCRI_RS_222863	3				chr7H
SCRI_RS_139808	3				chr7H
SCRI_RS_202464	3				chr7H
SCRI_RS_193197	3				chr7H
SCRI_RS_153505	3				chr7H
BOPA1_1800-1101	3				chr7H
SCRI_RS_136586	3				-
BOPA2_12_21464	3				chr7H
SCRI_RS_4556	3				chr7H
BOPA1_4791-1541	3				chr7H
BOPA2_12_30335	3				chr7H
BOPA1_2444-437	3				chr7H
BOPA1_7149-975	3				-
SCRI_RS_146640	3				chr7H
BOPA2_12_21479	3				chr7H
SCRI_RS_148722	3				chr7H
BOPA1_977-1377	3				chr7H
SCRI_RS_157912	3				chr7H
SCRI_RS_188534	3				chr7H
SCRI_RS_134640	3				chr7H
SCRI_RS_157663	3				chr7H
SCRI_RS_4562	3				chr7H
BOPA2_12_11437	3				-
BOPA2_12_30301	3				chr7H
SCRI_RS_194291	3				chr7H
SCRI_RS_171080	3				chr7H
BOPA1_1676-557	3				chr7H
SCRI_RS_219581	3				chr7H
SCRI_RS_206747	3				chr7H
SCRI_RS_207238	3				chr7H
SCRI_RS_133026	3				chr7H
BOPA1_2462-971	3				-
BOPA1_9347-437	3				-
SCRI_RS_124478	3				chr7H
BOPA1_11619-618	3				chr7H
SCRI_RS_235888	3				-
BOPA2_12_30999	3				chr7H
BOPA1_4589-131	3				-
BOPA1_5212-1409	3				chr7H
SCRI_RS_150062	3				chr7H
SCRI_RS_231912	3				-
BOPA2_12_31199	3				chr7H
SCRI_RS_181154	3				chr7H
BOPA2_12_31137	3				chr7H
SCRI_RS_143118	3				chr7H
SCRI_RS_169649	3				chr7H
BOPA1_6290-574	3				-
BOPA2_12_10125	3				chr7H
BOPA1_1578-552	3				chr7H
BOPA2_12_11499	3				-
BOPA1_ConsensusGBS0250-2	3				-
BOPA1_1272-459	3				chr7H
BOPA2_12_30565	3				chr7H
BOPA2_12_10982	3				chr7H
BOPA2_12_30506	3				chrUn
BOPA2_12_30445	3				chr7H
SCRI_RS_96550	3				-
BOPA1_7712-674	3				-
SCRI_RS_129817	3				chr7H
SCRI_RS_147689	3				chr7H
SCRI_RS_160279	3				chr7H
BOPA2_12_30600	3				-
SCRI_RS_173630	3				-
SCRI_RS_167383	3				chr7H
BOPA2_12_30563	3				chr7H
BOPA1_6975-1101	3				chr7H
SCRI_RS_219291	3				-
SCRI_RS_149228	3				chr7H
BOPA1_2792-749	3				chr7H
SCRI_RS_156971	3				chr7H
SCRI_RS_154111	3				chr7H
BOPA1_1549-1898	3				chr7H
BOPA2_12_10698	3				chr7H
BOPA2_12_30053	3				-
BOPA2_12_30486	3				chr7H
BOPA2_12_30544	3				chr7H
BOPA2_12_30621	3				chr7H
SCRI_RS_146847	3				chr7H
SCRI_RS_151367	3				chr7H
SCRI_RS_177060	3				chr7H
SCRI_RS_188905	3				-
SCRI_RS_189067	3				-
SCRI_RS_237881	3				chr7H
SCRI_RS_66459	3				chr7H
BOPA1_5202-1199	3				chr7H
BOPA2_12_10222	3				chr7H
BOPA2_12_30389	3				-
BOPA2_12_30475	3				chr7H
BOPA2_12_30481	3				chr7H
BOPA2_12_30794	3				chr7H
BOPA2_12_31055	3				chr7H
SCRI_RS_132879	3				chr7H
SCRI_RS_13354	3				chr7H
SCRI_RS_135346	3				chr7H
SCRI_RS_13927	3				chr7H
SCRI_RS_148407	3				chr7H
SCRI_RS_149647	3				-
SCRI_RS_162419	3				chr7H
SCRI_RS_162623	3				chr7H
SCRI_RS_174500	3				chr7H
SCRI_RS_212852	3				chr7H
SCRI_RS_214425	3				chr7H
SCRI_RS_228070	3				chr7H
SCRI_RS_229174	3				-
BOPA1_5138-265	3				chr7H
BOPA2_12_10713	3				chr7H
BOPA2_12_30835	3				chr7H
SCRI_RS_10407	3				chr7H
SCRI_RS_126380	3				chr7H
SCRI_RS_139480	3				chr7H
SCRI_RS_153388	3				-
SCRI_RS_164280	3				chr7H
SCRI_RS_165137	3				chr7H
SCRI_RS_173914	3				chr7H
SCRI_RS_185680	3				-
SCRI_RS_235409	3				chr7H
SCRI_RS_9736	3				chr7H
BOPA1_1212-890	3				-
BOPA1_2251-643	3				chr7H
BOPA1_3743-1988	3				chr7H
BOPA1_ABC09320-1-1-112	3				chr7H
BOPA2_12_30574	3				chr7H
BOPA2_12_30589	3				chr7H
BOPA2_12_31418	3				chr7H
SCRI_RS_154541	3				chr7H
BOPA1_478-1291	3				chr7H
BOPA2_12_30550	3				-
SCRI_RS_134797	3				chr7H
BOPA1_5289-1341	3				chr7H
SCRI_RS_131323	3				chr7H
BOPA2_12_10459	3				chr7H
BOPA2_12_30004	3				chr7H
SCRI_RS_116905	3				-
SCRI_RS_231916	3				chr7H
SCRI_RS_141164	3				chr7H
SCRI_RS_222088	3				-
SCRI_RS_232559	3				-
SCRI_RS_237304	3				chr7H
BOPA2_12_30760	3				chr7H
BOPA2_12_30492	3				chr7H
BOPA1_8097-658	3				chr7H
SCRI_RS_152635	3				chr7H
BOPA1_151-730	3				chr7H
SCRI_RS_231300	3				chr7H
SCRI_RS_196678	3				chrUn
SCRI_RS_164251	3				chr7H
SCRI_RS_137364	3				chrUn
SCRI_RS_12729	3				chr7H
SCRI_RS_133777	3				chr7H
BOPA2_12_30411	3				chr7H
BOPA1_2924-1189	3				chr7H
BOPA2_12_31513	3				chr7H
BOPA2_12_21115	3				chr7H
SCRI_RS_175164	3				chr7H
SCRI_RS_235584	3				chr7H
SCRI_RS_115208	3				-
SCRI_RS_219749	3				chr7H
BOPA2_12_31227	3				-
SCRI_RS_102957	3				-
BOPA2_12_31120	3				chr7H
BOPA1_5-1593	3				chr7H
SCRI_RS_132654	3				-
SCRI_RS_207354	3				chr7H
SCRI_RS_127040	3				-
SCRI_RS_158234	3				chr7H
SCRI_RS_171588	3				chr7H
SCRI_RS_132722	3				chr7H
SCRI_RS_171786	3				chr7H
SCRI_RS_198541	3				chr7H
BOPA2_12_11103	3				chr7H
BOPA2_12_30344	3				chr7H
SCRI_RS_152074	3				chr7H
BOPA2_12_30125	3				chr7H
SCRI_RS_154193	3				chr7H
BOPA2_12_30496	3				chr7H
SCRI_RS_195940	3				chr7H
BOPA1_1107-392	3				chr7H
SCRI_RS_139962	3				chr7H
BOPA1_ABC04803-1-1-392	3				chr7H
BOPA1_4054-1326	3				chr7H
SCRI_RS_159066	3				chr7H
SCRI_RS_11068	3				-
BOPA2_12_10284	3				chr7H
BOPA2_12_20006	3				chr7H
BOPA2_12_10657	3				-
BOPA1_5695-922	3				chr7H
BOPA1_4475-478	3				-
BOPA1_11912-654	3				-
BOPA1_497-386	3				chr7H
BOPA1_2669-1012	3				chr7H
BOPA2_12_30880	3				chr7H
SCRI_RS_230478	3				chr7H
BOPA2_12_31357	3				chr7H
BOPA2_12_10959	3				chr7H
BOPA2_12_30576	3				chr7H
SCRI_RS_161111	3				chr7H
SCRI_RS_146382	3				chr7H
BOPA1_5028-1261	3				chr7H
SCRI_RS_137626	3				chr7H
SCRI_RS_178619	3				chr7H
SCRI_RS_196063	3				-
BOPA2_12_30290	3				-
SCRI_RS_141629	3				chr7H
SCRI_RS_157816	3				chr7H
SCRI_RS_169904	3				chr7H
SCRI_RS_750	3				chr7H
SCRI_RS_177253	3				chr7H
SCRI_RS_6969	3				chr7H
SCRI_RS_7797	3				chr7H
SCRI_RS_150016	3				-
SCRI_RS_162708	3				chr7H
SCRI_RS_187827	3				chr7H
SCRI_RS_205573	3				chr7H
SCRI_RS_186130	3				chr7H
SCRI_RS_155795	3				chr7H
SCRI_RS_149501	3				-
SCRI_RS_223017	3				chr7H
SCRI_RS_37395	3				-
SCRI_RS_193044	3				chr7H
BOPA2_12_30143	3				chr7H
SCRI_RS_121774	3				chr7H
BOPA2_12_10979	3				chr7H
BOPA1_398-1244	3				chr7H
SCRI_RS_166536	3				chr7H
BOPA1_2585-2901	3				-
SCRI_RS_91662	3				-
SCRI_RS_209176	3				chr7H
BOPA2_12_31305	3				chr7H
SCRI_RS_155061	3				chr7H
BOPA1_1213-1959	3				chr7H
SCRI_RS_179937	3				chr7H
BOPA2_12_10218	3				chr7H
BOPA1_6353-524	3				-
BK_05	3				-
BOPA2_12_30893	3				-
BOPA1_12701-485	3				-
SCRI_RS_140831	3				chr7H
SCRI_RS_172761	3				chr7H
SCRI_RS_220780	3				chr7H
BOPA2_12_30083	3				chr7H
SCRI_RS_201868	3				chr7H
SCRI_RS_138461	3				chr7H
SCRI_RS_153154	3				-
BOPA1_2124-984	3				chr7H
SCRI_RS_168638	3				chr7H
SCRI_RS_163976	3				chr7H
BOPA2_12_30219	3				chr7H
BOPA1_1511-545	3				chr7H
SCRI_RS_209500	3				chr7H
SCRI_RS_214533	3				chr7H
SCRI_RS_106456	3				chr7H
BOPA1_3313-1443	3				chr7H
SCRI_RS_160723	3				chr7H
BOPA2_12_30141	3				chr7H
SCRI_RS_200391	3				chr7H
SCRI_RS_154007	3				chr7H
SCRI_RS_202811	3				chr7H
BOPA1_1404-64	3				-
SCRI_RS_203781	3				chr7H
SCRI_RS_219709	3				chr7H
SCRI_RS_139762	3				chr7H
SCRI_RS_143373	3				-
BOPA1_8365-454	3				chr7H
SCRI_RS_29353	3				chr7H
SCRI_RS_161476	3				-
SCRI_RS_142007	3				chr7H
BOPA2_12_30329	3				chr7H
SCRI_RS_182092	3				chr7H
SCRI_RS_160641	3				chr7H
SCRI_RS_47197	3				chr7H
SCRI_RS_169269	3				-
SCRI_RS_223021	3				chrUn
SCRI_RS_47235	3				chr7H
SCRI_RS_222330	3				chr7H
SCRI_RS_181385	3				chr7H
BOPA1_6517-602	3				-
SCRI_RS_98829	3				chr7H
SCRI_RS_144773	3				chr7H
SCRI_RS_186187	3				chr7H
SCRI_RS_167386	3				chr7H
SCRI_RS_152931	3				chr7H
SCRI_RS_166323	3				chr7H
BOPA1_1773-358	3				-
SCRI_RS_111979	3				chr7H
SCRI_RS_132017	3				-
BOPA2_12_10406	3				chr7H
SCRI_RS_137983	3				chr7H
SCRI_RS_333	3				chr7H
SCRI_RS_45657	3				-
SCRI_RS_140250	3				chr7H
SCRI_RS_146349	3				-
BOPA1_984-583	3				-
SCRI_RS_230959	3				chr7H
SCRI_RS_230149	3				chr7H
BOPA2_12_31411	3				chr7H
SCRI_RS_230060	3				chr7H
SCRI_RS_13615	3				chr7H
SCRI_RS_156237	3				chr7H
SCRI_RS_175756	3				chr7H
BOPA1_ABC09375-pHv500-02	3				chr7H
BOPA1_3359-1118	3				chr7H
SCRI_RS_226361	3				-
SCRI_RS_138496	3				chr7H
SCRI_RS_190844	3				-
SCRI_RS_201028	3				chr7H
BOPA2_12_20016	3				chr7H
SCRI_RS_8079	3				chr7H
BOPA1_1555-631	3				-
BOPA1_4644-1363	3				chr7H
SCRI_RS_166511	3				chr7H
SCRI_RS_200389	3				chr7H
BOPA1_2132-1261	3				-
SCRI_RS_92998	3				chr7H
BOPA1_9561-168	3				-
SCRI_RS_154621	4				chr1H
SCRI_RS_132472	4				-
BOPA2_12_10746	4				chr1H
SCRI_RS_167999	4				chr1H
SCRI_RS_195067	4				chr1H
BOPA2_12_30231	4				chr1H
BOPA1_4592-118	4				chr1H
SCRI_RS_52789	4				chr1H
BOPA1_3246-1135	4				-
SCRI_RS_175218	4				chr1H
BOPA2_12_31081	4				chr1H
BOPA2_12_30935	4				-
BOPA1_11454-414	4				chr1H
SCRI_RS_165434	4				chr1H
SCRI_RS_206532	4				chr1H
SCRI_RS_155407	4				chr1H
SCRI_RS_150563	4				-
SCRI_RS_150786	4				chr1H
BOPA1_ABC00875-1-3-436	4				chr1H
SCRI_RS_169881	4				-
BOPA2_12_10207	4				chr1H
BOPA1_ConsensusGBS0361-5	4				chr1H
BOPA2_12_21522	4				chr1H
BOPA2_12_11443	4				chr1H
SCRI_RS_155758	4				chr1H
SCRI_RS_48925	4				chr1H
BOPA1_ConsensusGBS0687-3	4				chr1H
BOPA2_12_30014	4				chr1H
SCRI_RS_139733	4				chr1H
BOPA1_5690-1045	4				chr1H
SCRI_RS_154528	4				chr1H
SCRI_RS_155427	4				-
SCRI_RS_147329	4				chr1H
SCRI_RS_179400	4				-
SCRI_RS_171501	4				chr1H
BOPA2_12_30191	4				chr1H
SCRI_RS_6913	4				chr1H
BOPA1_1923-265	4				-
BOPA2_12_20187	4				-
BOPA2_12_31152	4				chr1H
BOPA1_1497-628	4				-
BOPA1_4625-1413	4				chr1H
SCRI_RS_235968	4				chr1H
BOPA1_13589-175	4				chr1H
SCRI_RS_188909	4				chr1H
BOPA1_2711-234	4				-
SCRI_RS_136856	4				chr1H
SCRI_RS_199972	4				chr1H
SCRI_RS_213539	4				chr1H
BOPA1_1270-1263	4				chr1H
BOPA2_12_31319	4				chr1H
SCRI_RS_199689	4				chr1H
BOPA1_ABC11290-sfp44-06	4				chr1H
BOPA1_8867-459	4				chr1H
BOPA2_12_31163	4				chr1H
SCRI_RS_189168	4				chr1H
SCRI_RS_197263	4				chr1H
SCRI_RS_188218	4				-
SCRI_RS_166168	4				chr1H
SCRI_RS_7407	4				-
SCRI_RS_225431	4				chr1H
SCRI_RS_135092	4				-
SCRI_RS_154140	4				-
BOPA1_2881-935	4				chr1H
SCRI_RS_181300	4				chr1H
BOPA2_12_31160	4				chr1H
SCRI_RS_177788	4				chr1H
SCRI_RS_231869	4				chr1H
SCRI_RS_125339	4				chr1H
BOPA2_12_31229	4				chr1H
SCRI_RS_181353	4				chr1H
BOPA1_1016-376	4				-
BOPA1_5772-1176	4				-
SCRI_RS_4893	4				-
BOPA1_713-972	4				chr1H
BOPA1_12492-541	4				-
SCRI_RS_21080	4				-
SCRI_RS_156208	4				-
SCRI_RS_219726	4				-
BOPA1_6655-978	4				-
BOPA2_12_30147	4				chr1H
SCRI_RS_153727	4				chr1H
SCRI_RS_1473	4				-
BOPA1_4665-882	4				chr1H
SCRI_RS_169123	4				-
SCRI_RS_182406	4				-
BOPA2_12_10166	4				-
SCRI_RS_133886	4				chr1H
BOPA2_12_30295	4				chr1H
BOPA2_12_31099	4				chr1H
SCRI_RS_219685	4				-
SCRI_RS_120605	4				chr1H
BOPA1_ABC16273-1-1-48	4				chr1H
SCRI_RS_188820	4				chr1H
SCRI_RS_204611	4				chr1H
SCRI_RS_151894	4				chr1H
SCRI_RS_151228	4				chr1H
SCRI_RS_239686	4				chr1H
BOPA2_12_30477	4				chr1H
SCRI_RS_116661	4				chr1H
SCRI_RS_236551	4				chr1H
BOPA2_12_31179	4				chr1H
SCRI_RS_132028	4				chr1H
SCRI_RS_21483	4				chr1H
BOPA1_1190-86	4				chr1H
BOPA2_12_30753	4				chr1H
SCRI_RS_2945	4				chr1H
SCRI_RS_118785	4				chr1H
SCRI_RS_179793	4				chr1H
SCRI_RS_211274	4				-
BOPA2_12_30821	4				chr1H
SCRI_RS_132246	4				-
SCRI_RS_207335	4				chr1H
BOPA1_5790-558	4				chr1H
BOPA2_12_30115	4				chr1H
SCRI_RS_193401	4				chr1H
SCRI_RS_156506	4				chr1H
SCRI_RS_1445	4				chr1H
BOPA1_8486-1964	4				chr1H
SCRI_RS_56976	4				chr1H
BOPA2_12_10105	4				chr1H
SCRI_RS_161643	4				chr1H
BOPA2_12_30343	4				chr1H
BOPA2_12_30348	4				chr1H
BOPA2_12_30672	4				-
BOPA2_12_30786	4				chr1H
SCRI_RS_148600	4				chr1H
BOPA2_12_30750	4				chr1H
BOPA2_12_30243	4				chr1H
SCRI_RS_167877	4				chr1H
BOPA1_ABC10636-1-4-285	4				chr1H
SCRI_RS_153733	4				-
SCRI_RS_119743	4				-
BOPA1_8743-197	4				chr1H
SCRI_RS_204810	4				chr1H
SCRI_RS_122889	4				chr1H
SCRI_RS_163127	4				chr1H
SCRI_RS_219043	4				chr1H
SCRI_RS_130590	4				chr1H
SCRI_RS_141598	4				chr1H
SCRI_RS_221609	4				chr1H
BOPA2_12_30350	4				chr1H
BOPA2_12_30592	4				chr1H
SCRI_RS_7813	4				-
SCRI_RS_189898	4				chr1H
SCRI_RS_17256	4				-
SCRI_RS_160466	4				chr1H
SCRI_RS_152642	4				-
BOPA2_12_31134	4				chr1H
BOPA2_12_30110	4				chr1H
SCRI_RS_189248	4				chr1H
SCRI_RS_172170	4				-
SCRI_RS_125407	4				chr1H
BOPA2_12_30694	4				chr1H
BOPA1_8224-561	4				chr1H
BOPA1_3689-1101	4				chr1H
BOPA1_8717-244	4				chr1H
BOPA1_4793-777	4				-
SCRI_RS_151874	4				chr1H
BOPA1_ConsensusGBS0371-2	4				chr1H
BOPA1_1294-473	4				-
SCRI_RS_153434	4				-
BOPA2_12_31272	4				chr1H
SCRI_RS_189920	4				chr1H
SCRI_RS_171543	4				chr1H
SCRI_RS_155439	4				chr1H
SCRI_RS_143927	4				-
SCRI_RS_189586	4				chr1H
BOPA2_12_31208	4				chr1H
BOPA1_ABC11913-1-1-104	4				-
BOPA1_4020-643	4				chr1H
SCRI_RS_213103	4				chr1H
SCRI_RS_142702	4				-
BOPA2_12_30562	4				chr1H
BOPA2_12_10489	4				chr1H
BOPA2_12_30306	4				chr1H
BOPA1_ABC02639-1-4-370	4				-
SCRI_RS_85918	4				-
BOPA2_12_10235	4				chr1H
SCRI_RS_85917	4				-
BOPA1_5019-879	4				chr1H
BOPA1_8166-525	4				chr1H
BOPA2_12_30796	4				chr1H
BOPA2_12_11301	4				chr1H
SCRI_RS_151764	4				chr1H
BOPA2_12_31467	4				chr1H
BOPA1_2407-1771	4				chr1H
BOPA2_12_30683	4				chr1H
BOPA2_12_10491	4				chr1H
BOPA1_409-1643	4				-
BOPA1_6382-396	4				chr1H
SCRI_RS_189483	4				chr1H
SCRI_RS_153785	4				chr1H
SCRI_RS_170878	4				chr1H
SCRI_RS_170869	4				chr1H
BOPA1_5381-1950	4				chr1H
BOPA2_12_30336	4				chr1H
SCRI_RS_193392	4				chr1H
SCRI_RS_114047	4				chr1H
SCRI_RS_222748	4				chr1H
SCRI_RS_198854	4				chr1H
SCRI_RS_116548	4				chr1H
SCRI_RS_161702	4				chr1H
SCRI_RS_128285	4				chr1H
SCRI_RS_232660	4				chr1H
BOPA1_6081-850	4				chr1H
SCRI_RS_155382	4				chr1H
BOPA1_5318-436	4				chr1H
SCRI_RS_117492	4				chr1H
SCRI_RS_4891	4				chr1H
BOPA1_6792-1945	4				chr1H
SCRI_RS_13547	4				chr1H
SCRI_RS_152464	4				-
SCRI_RS_3336	4				-
SCRI_RS_205669	4				chr1H
SCRI_RS_157757	4				chr1H
SCRI_RS_130592	4				chr1H
SCRI_RS_182656	4				chr1H
SCRI_RS_130600	4				chr1H
SCRI_RS_164150	4				chr1H
SCRI_RS_222250	4				chr1H
SCRI_RS_165792	4				-
SCRI_RS_224686	4				chr1H
SCRI_RS_1929	4				chr1H
BOPA1_6949-895	4				chr1H
SCRI_RS_184274	4				chr1H
BOPA1_7372-1253	4				chr1H
SCRI_RS_162524	4				chr1H
BOPA2_12_10636	4				chr1H
SCRI_RS_66630	4				chr1H
SCRI_RS_82277	4				chr1H
BOPA1_3101-111	4				chr1H
SCRI_RS_139538	4				-
SCRI_RS_207257	4				-
BOPA2_12_31144	4				chr1H
BOPA1_6195-2137	4				-
SCRI_RS_161137	4				chr1H
SCRI_RS_113745	4				-
BOPA2_12_30715	4				chr1H
SCRI_RS_124234	4				chr1H
SCRI_RS_120053	4				-
SCRI_RS_120059	4				chr1H
SCRI_RS_227491	4				chr1H
BOPA2_12_30969	4				chr1H
SCRI_RS_149838	4				chr1H
SCRI_RS_165088	5				chr4H
BOPA1_2297-1250	5				chr4H
SCRI_RS_9164	5				-
SCRI_RS_222936	5				chr4H
SCRI_RS_7809	5				-
SCRI_RS_99965	5				-
BOPA2_12_31200	5				chr4H
SCRI_RS_198507	5				chr4H
SCRI_RS_151357	5				-
SCRI_RS_149172	5				chr4H
SCRI_RS_140963	5				chr4H
SCRI_RS_113536	5				chr4H
SCRI_RS_107762	5				chr4H
SCRI_RS_192456	5				chr4H
BOPA1_4160-1365	5				chr4H
BOPA2_12_10032	5				chr4H
SCRI_RS_216855	5				chr4H
SCRI_RS_157866	5				chr4H
BOPA1_4170-1094	5				-
BOPA1_6019-296	5				chr4H
SCRI_RS_170170	5				chr4H
SCRI_RS_196076	5				chr4H
SCRI_RS_108369	5				chr4H
SCRI_RS_179398	5				chr4H
BOPA2_12_30385	5				chr4H
SCRI_RS_122057	5				chr4H
BOPA2_12_10824	5				chr4H
BOPA1_4919-1051	5				chr4H
SCRI_RS_144761	5				chr4H
SCRI_RS_189881	5				chr4H
SCRI_RS_182626	5				chr4H
SCRI_RS_25685	5				chr4H
SCRI_RS_129218	5				chr4H
BOPA2_12_30584	5				chr4H
SCRI_RS_121084	5				chr4H
SCRI_RS_188944	5				chr4H
SCRI_RS_141214	5				chr4H
BOPA1_2574-410	5				chr4H
BOPA1_4039-1686	5				-
SCRI_RS_210971	5				chr4H
SCRI_RS_162410	5				chr4H
BOPA1_14644-498	5				chr4H
SCRI_RS_168074	5				chrUn
SCRI_RS_128147	5				chr4H
BOPA2_12_31523	5				chr4H
BOPA1_6841-637	5				chr4H
BOPA2_12_10670	5				chr4H
SCRI_RS_134956	5				-
BOPA2_12_30390	5				chr4H
BOPA1_4986-1214	5				chr4H
SCRI_RS_184126	5				chr4H
SCRI_RS_149449	5				chr4H
SCRI_RS_163062	5				chr4H
SCRI_RS_214059	5				-
SCRI_RS_13460	5				chr4H
SCRI_RS_207108	5				chr4H
SCRI_RS_233242	5				chr4H
SCRI_RS_166474	5				chr4H
BOPA1_ConsensusGBS0461-3	5				chr4H
BOPA2_12_31148	5				-
SCRI_RS_165833	5				-
BOPA1_2196-195	5				chr4H
SCRI_RS_221945	5				chr4H
BOPA1_8463-466	5				chr4H
SCRI_RS_164399	5				chr4H
SCRI_RS_179438	5				chr4H
SCRI_RS_196044	5				chr4H
BOPA1_5354-1046	5				chr4H
SCRI_RS_192900	5				chr4H
SCRI_RS_172285	5				chr4H
SCRI_RS_166159	5				-
SCRI_RS_163440	5				chr4H
SCRI_RS_96016	5				chr4H
SCRI_RS_188555	5				chr4H
SCRI_RS_138684	5				-
SCRI_RS_135365	5				-
BOPA1_4336-2579	5				chr4H
SCRI_RS_134953	5				chr4H
SCRI_RS_204282	5				chr4H
BOPA1_ConsensusGBS0010-2	5				chr4H
SCRI_RS_234574	5				chr4H
BOPA1_1110-715	5				chr4H
SCRI_RS_206537	5				chr4H
SCRI_RS_98343	5				chr4H
SCRI_RS_170560	5				-
SCRI_RS_166457	5				-
BOPA1_482-1423	5				chr4H
SCRI_RS_136648	5				chr4H
BOPA1_6326-1032	5				chr4H
BOPA1_8034-315	5				chr4H
BOPA2_12_31186	5				chr4H
BOPA1_ABC08788-1-1-329	5				chr4H
SCRI_RS_113574	5				chr4H
SCRI_RS_136645	5				chrUn
BOPA1_2977-1925	5				chr4H
BOPA1_7822-1474	5				chr4H
SCRI_RS_182555	5				chr4H
SCRI_RS_164698	5				chr4H
SCRI_RS_13552	5				-
BOPA1_2776-637	5				chr4H
BOPA2_12_31462	5				chr4H
SCRI_RS_148130	5				chr4H
SCRI_RS_150615	5				chr4H
SCRI_RS_228477	5				chr4H
SCRI_RS_195935	5				chr4H
SCRI_RS_206232	5				-
BOPA1_3716-910	5				chr4H
SCRI_RS_14612	5				chr4H
SCRI_RS_149252	5				chr4H
SCRI_RS_185430	5				chr4H
SCRI_RS_224629	5				chr4H
SCRI_RS_168496	5				chr4H
SCRI_RS_168603	5				chr4H
BOPA2_12_10500	5				chr4H
SCRI_RS_167567	5				chr4H
SCRI_RS_206025	5				chr4H
SCRI_RS_221172	5				-
BOPA1_3699-1543	5				chr4H
BOPA1_3917-1365	5				chr4H
SCRI_RS_188340	5				chr4H
BOPA2_12_30995	5				chr4H
SCRI_RS_208828	5				chr4H
BOPA1_1169-944	5				-
BOPA1_10346-92	5				-
BOPA1_6954-861	5				chr4H
SCRI_RS_128723	5				chr4H
BOPA1_3078-2190	5				chr4H
SCRI_RS_155554	5				-
SCRI_RS_147636	5				chr4H
SCRI_RS_133147	5				chr4H
BOPA1_2274-1226	5				chr4H
SCRI_RS_141730	5				-
BOPA1_5887-615	5				chr4H
BOPA2_12_30839	5				chr4H
BOPA1_294-956	5				chr4H
BOPA1_1304-478	5				chr4H
SCRI_RS_208732	5				chr4H
SCRI_RS_181886	5				chr4H
BOPA2_12_11063	5				chr4H
BOPA1_2028-1571	5				-
SCRI_RS_150603	5				chr4H
SCRI_RS_170494	5				chr4H
SCRI_RS_198888	5				chr4H
SCRI_RS_153459	5				chr4H
BOPA1_788-842	5				-
BOPA2_12_20156	5				chr4H
SCRI_RS_204804	5				chr4H
SCRI_RS_10216	5				chr4H
SCRI_RS_197371	5				chr4H
SCRI_RS_200010	5				-
SCRI_RS_145311	5				chr4H
SCRI_RS_171142	5				chr4H
SCRI_RS_225722	5				chr4H
SCRI_RS_145379	5				chr4H
BOPA1_1385-827	5				chr4H
SCRI_RS_92128	5				chr4H
SCRI_RS_176091	5				chr4H
SCRI_RS_74014	5				chr4H
SCRI_RS_194649	5				chr4H
SCRI_RS_157396	5				chr4H
BOPA2_12_30605	5				chr4H
BOPA1_7942-948	5				chr4H
SCRI_RS_220697	5				chr4H
SCRI_RS_194316	5				chr4H
BOPA2_12_30684	5				chr4H
SCRI_RS_213798	5				chr4H
SCRI_RS_231739	5				chr4H
SCRI_RS_101389	5				-
SCRI_RS_187708	5				-
SCRI_RS_144322	5				chr4H
SCRI_RS_144321	5				chr4H
BOPA1_4544-461	5				chr4H
BOPA2_12_30328	5				chr4H
BOPA2_12_10371	5				chr4H
BOPA1_1227-1323	5				-
BOPA1_14765-388	5				chr4H
SCRI_RS_190764	5				chr4H
BOPA1_10255-529	5				chr4H
SCRI_RS_220122	5				chr4H
SCRI_RS_116338	5				chr4H
BOPA2_12_30992	5				chr4H
SCRI_RS_161528	5				-
SCRI_RS_6956	5				chr4H
BOPA2_12_10860	5				chr4H
BOPA1_6589-1211	5				chr4H
SCRI_RS_209362	5				-
BOPA1_917-522	5				chr4H
BOPA2_12_30865	5				-
BOPA2_12_30864	5				chr4H
BOPA2_12_30863	5				-
SCRI_RS_157832	5				chr4H
BOPA2_12_31164	5				chr4H
SCRI_RS_225074	5				chr4H
SCRI_RS_7704	5				-
SCRI_RS_39834	5				chr4H
SCRI_RS_202425	5				chr4H
BOPA2_12_30793	5				-
SCRI_RS_58772	5				-
BOPA1_1593-1597	5				-
SCRI_RS_188190	5				chr4H
BOPA1_9027-454	5				chr4H
BOPA1_ABC06172-1-2-104	5				chr4H
SCRI_RS_154178	5				-
SCRI_RS_150585	5				chr4H
BOPA1_2055-947	5				chr4H
SCRI_RS_119628	5				chr4H
BOPA2_12_20618	5				chr4H
SCRI_RS_195137	5				chr4H
BOPA2_12_31086	5				chr4H
SCRI_RS_194090	5				chr4H
SCRI_RS_176647	5				chr4H
SCRI_RS_150573	5				chr4H
BOPA2_12_30150	5				chr4H
SCRI_RS_175862	5				chr4H
SCRI_RS_145228	5				chr4H
SCRI_RS_203148	5				-
SCRI_RS_189331	5				chr4H
SCRI_RS_219136	5				chr4H
BOPA2_12_31458	5				chr4H
BOPA2_12_11485	5				chr4H
SCRI_RS_231066	5				chr4H
SCRI_RS_206744	5				chr4H
SCRI_RS_222283	5				-
BOPA1_7385-763	5				chr4H
BOPA2_12_31511	5				chr4H
SCRI_RS_100278	5				chr4H
SCRI_RS_13428	5				-
BOPA1_6133-774	5				chr4H
SCRI_RS_153221	5				chr4H
SCRI_RS_236542	5				-
BOPA2_12_30764	5				chr4H
SCRI_RS_173731	5				chr4H
SCRI_RS_149873	5				chr4H
SCRI_RS_176074	5				chr4H
SCRI_RS_236981	5				chr4H
SCRI_RS_11640	6				chr6H
SCRI_RS_1429	6				chr6H
SCRI_RS_206183	6				chr6H
SCRI_RS_231003	6				chr6H
BOPA1_2057-412	6				-
BOPA1_4547-1677	6				chr6H
SCRI_RS_153023	6				-
SCRI_RS_211856	6				chr6H
BOPA1_7185-370	6				chr6H
BOPA2_12_31233	6				chr6H
BOPA1_ConsensusGBS0136-7	6				chr6H
SCRI_RS_167505	6				-
SCRI_RS_168487	6				chr6H
BOPA1_1603-1165	6				chr6H
BOPA1_1692-742	6				-
SCRI_RS_202485	6				-
SCRI_RS_159124	6				chr6H
BOPA1_2795-1707	6				-
SCRI_RS_129888	6				chr6H
SCRI_RS_139715	6				chr6H
SCRI_RS_139713	6				chr6H
BOPA1_1769-545	6				chr6H
SCRI_RS_154172	6				chr6H
SCRI_RS_207376	6				chr6H
BOPA1_1628-410	6				chr6H
BOPA1_2188-425	6				-
SCRI_RS_231372	6				-
SCRI_RS_201251	6				-
SCRI_RS_21695	6				chr6H
SCRI_RS_222092	6				chr6H
SCRI_RS_189878	6				chrUn
BOPA2_12_30697	6				chr6H
BOPA2_12_31308	6				chr6H
BOPA1_885-104	6				chr6H
BOPA1_7848-441	6				-
SCRI_RS_147090	6				chr6H
SCRI_RS_186520	6				chr6H
SCRI_RS_157552	6				chr6H
BOPA1_3164-1386	6				-
SCRI_RS_7397	6				-
SCRI_RS_187	6				-
BOPA1_1588-537	6				chr6H
SCRI_RS_157378	6				-
SCRI_RS_125560	6				-
SCRI_RS_115036	6				chr6H
SCRI_RS_168118	6				chr6H
SCRI_RS_170814	6				-
BOPA2_12_30516	6				chr6H
SCRI_RS_2534	6				chr6H
SCRI_RS_176	6				chr6H
BOPA1_4191-268	6				chr6H
BOPA2_12_30186	6				chr6H
SCRI_RS_196459	6				-
BOPA2_12_30658	6				chr6H
SCRI_RS_120783	6				chr6H
SCRI_RS_196458	6				chr6H
SCRI_RS_128460	6				chr6H
SCRI_RS_146235	6				chr6H
SCRI_RS_121633	6				-
BOPA2_12_30316	6				chr6H
SCRI_RS_188949	6				-
SCRI_RS_236452	6				chr6H
SCRI_RS_238855	6				chr6H
SCRI_RS_168111	6				chr6H
SCRI_RS_147342	6				chr6H
SCRI_RS_200882	6				chrUn
SCRI_RS_119674	6				chr6H
BOPA2_12_30317	6				chr6H
BOPA1_3764-666	6				chr6H
SCRI_RS_156616	6				chr6H
BOPA1_3378-619	6				chr6H
BOPA1_2041-1317	6				chr6H
SCRI_RS_200067	6				chr6H
BOPA1_4070-386	6				chr6H
BOPA2_12_31274	6				chr6H
BOPA2_12_31433	6				chr6H
SCRI_RS_142352	6				-
SCRI_RS_116842	6				-
BOPA2_12_30782	6				chr6H
SCRI_RS_9980	6				chrUn
SCRI_RS_125353	6				chr6H
BOPA1_ABC08769-1-1-205	6				chr6H
BOPA2_12_30133	6				chr6H
SCRI_RS_169829	6				chr6H
SCRI_RS_211299	6				chr6H
BOPA1_1009-1089	6				-
BOPA2_12_30569	6				chr6H
SCRI_RS_161167	6				chr6H
SCRI_RS_188523	6				chr6H
SCRI_RS_131647	6				chr6H
SCRI_RS_161288	6				chr6H
SCRI_RS_208339	6				chr6H
SCRI_RS_187832	6				-
SCRI_RS_170058	6				chr6H
SCRI_RS_159136	6				chr6H
SCRI_RS_153619	6				chr6H
SCRI_RS_130605	6				chr6H
SCRI_RS_127556	6				chr6H
SCRI_RS_205103	6				-
SCRI_RS_169728	6				chr6H
SCRI_RS_237666	6				-
SCRI_RS_158873	6				chr6H
SCRI_RS_188520	6				-
SCRI_RS_136897	6				chr6H
BOPA2_12_31005	6				chr6H
SCRI_RS_190483	6				chr6H
SCRI_RS_196373	6				chr6H
SCRI_RS_182195	6				chr6H
SCRI_RS_150096	6				-
SCRI_RS_221874	6				chr6H
BOPA1_ABC04676-1-1-59	6				chr6H
BOPA2_12_30441	6				chr6H
SCRI_RS_129048	6				chr6H
SCRI_RS_224430	6				chr6H
SCRI_RS_130732	6				chr6H
BOPA1_4258-1498	6				chr6H
SCRI_RS_236959	6				chr6H
SCRI_RS_164602	6				chr6H
SCRI_RS_156115	6				chr6H
SCRI_RS_210918	6				-
BOPA1_3996-493	6				-
SCRI_RS_11588	6				chr6H
SCRI_RS_121418	6				-
SCRI_RS_126925	6				chr6H
SCRI_RS_128181	6				chr6H
SCRI_RS_220726	6				chr6H
SCRI_RS_193129	6				chr6H
BOPA1_6854-309	6				chr6H
BOPA2_12_30430	6				-
SCRI_RS_114741	6				chr6H
SCRI_RS_203997	6				chr6H
SCRI_RS_111556	6				-
SCRI_RS_111820	6				chr6H
SCRI_RS_144579	6				chr6H
SCRI_RS_144162	6				chr6H
SCRI_RS_180004	6				-
SCRI_RS_239917	6				chr6H
SCRI_RS_10964	6				chr6H
SCRI_RS_124776	6				-
BOPA2_12_30465	6				chr6H
SCRI_RS_224389	6				chr6H
SCRI_RS_13935	6				chr6H
BOPA1_5497-661	6				-
BOPA1_4721-1335	6				chr6H
BOPA1_7282-1386	6				chr6H
SCRI_RS_34440	6				chr6H
BOPA1_5017-407	6				chr6H
BOPA2_12_30837	6				-
SCRI_RS_149539	6				chr6H
[truncated: 703 more rows]
