# Supplementary material for: Characterization of genes required for both Rpg1 and rpg4-mediated wheat stem rust resistance in barley
Source: BMC Genomics. 2019 Jun 14;20:495. doi: 10.1186/s12864-019-5858-z (PMC6570958; doi:10.1186/s12864-019-5858-z)
Supplement: Supplementary file 6 — Table S3. List of 487 exome capture target genes under the rpr9 QTL with their physical position and gene orientation on barley ch. 3H. Exome capture reads for Q21861-wt and Q21861-rpr9 mutant and their coverage ratio for each target is given. (XLSX 41 kb) [file 12864_2019_5858_MOESM6_ESM.xlsx]

## Sheet: Sheet1
Supplimentary Table 2: List of 487 exome capture target genes under the rpr9 QTL with their physical position and gene orientation on barley ch. 3H. Exome capture reads for Q21861-wt and Q21861-rpr9 mutant and their coverage ratio for each target is given
Gene	Chr	Start	Stop	Strand	rpr9_reads	Q21861_Reads	Ratio (rpr9/Q21861)	>10 reads in WT
HORVU3Hr1G069260	chr3H	525055994	525060379	-	2552	2906	0.878183	TRUE
HORVU3Hr1G069270	chr3H	525133842	525134102	+	2258	2412	0.936153	TRUE
HORVU3Hr1G069280	chr3H	525392313	525393076	+	399	501	0.796407	TRUE
HORVU3Hr1G069290	chr3H	525392338	525395643	-	1969	2155	0.913689	TRUE
HORVU3Hr1G069300	chr3H	525686361	525690013	+	2905	3506	0.82858	TRUE
HORVU3Hr1G069320	chr3H	525868950	525871027	+	598	554	1.07942	TRUE
HORVU3Hr1G069330	chr3H	526003862	526005949	+	1121	1271	0.881983	TRUE
HORVU3Hr1G069340	chr3H	526007632	526013272	-	2146	2219	0.967102	TRUE
HORVU3Hr1G069360	chr3H	526105614	526105884	-	155	176	0.880682	TRUE
HORVU3Hr1G069400	chr3H	526160771	526164436	-	1018	1130	0.900885	TRUE
HORVU3Hr1G069410	chr3H	526279124	526280766	+	373	335	1.11343	TRUE
HORVU3Hr1G069430	chr3H	526369714	526371665	-	156	205	0.760976	TRUE
HORVU3Hr1G069470	chr3H	526482587	526483802	-	425	510	0.833333	TRUE
HORVU3Hr1G069480	chr3H	526612887	526613134	+	60	61	0.983607	TRUE
HORVU3Hr1G069520	chr3H	526798579	526818957	-	486	571	0.851138	TRUE
HORVU3Hr1G069560	chr3H	527296532	527298414	+	31	23	1.34783	TRUE
HORVU3Hr1G069580	chr3H	527324917	527328219	+	539	583	0.924528	TRUE
HORVU3Hr1G069590	chr3H	527561772	527563227	+	612	605	1.01157	TRUE
HORVU3Hr1G069600	chr3H	527582928	527585655	-	1141	1310	0.870992	TRUE
HORVU3Hr1G069620	chr3H	527662083	527666975	-	2974	3526	0.843449	TRUE
HORVU3Hr1G069630	chr3H	527750427	527751210	+	4	10	0.4	TRUE
HORVU3Hr1G069650	chr3H	527777290	527779389	+	1019	1082	0.941774	TRUE
HORVU3Hr1G069660	chr3H	527940849	527946669	+	392	351	1.11681	TRUE
HORVU3Hr1G069670	chr3H	528303486	528462803	+	111	104	1.06731	TRUE
HORVU3Hr1G069680	chr3H	528462587	528464483	-	12	20	0.6	TRUE
HORVU3Hr1G069720	chr3H	528525315	528528543	-	1345	1268	1.06073	TRUE
HORVU3Hr1G069730	chr3H	528546280	528548213	-	1889	1849	1.02163	TRUE
HORVU3Hr1G069750	chr3H	528553288	528554851	+	662	650	1.01846	TRUE
HORVU3Hr1G069760	chr3H	528558257	528558881	-	96	162	0.592593	TRUE
HORVU3Hr1G069780	chr3H	528606382	528613529	-	5358	6146	0.871787	TRUE
HORVU3Hr1G069790	chr3H	528626334	528627760	-	562	556	1.01079	TRUE
HORVU3Hr1G069830	chr3H	528955635	528958073	+	358	405	0.883951	TRUE
HORVU3Hr1G069840	chr3H	528972392	528973056	+	97	153	0.633987	TRUE
HORVU3Hr1G069860	chr3H	529008616	529010724	-	77	97	0.793814	TRUE
HORVU3Hr1G069870	chr3H	529014154	529014334	-	26	23	1.13043	TRUE
HORVU3Hr1G069880	chr3H	529106665	529108425	-	1667	1618	1.03028	TRUE
HORVU3Hr1G069890	chr3H	529126437	529127462	-	984	883	1.11438	TRUE
HORVU3Hr1G069940	chr3H	529646549	529647747	-	276	313	0.881789	TRUE
HORVU3Hr1G069960	chr3H	529679099	529680512	-	258	240	1.075	TRUE
HORVU3Hr1G069970	chr3H	529838597	529841034	+	1617	1637	0.987783	TRUE
HORVU3Hr1G069980	chr3H	529976853	529982371	-	2854	3479	0.820351	TRUE
HORVU3Hr1G069990	chr3H	530113265	530113998	-	13	21	0.619048	TRUE
HORVU3Hr1G070020	chr3H	530266621	530266995	+	117	111	1.05405	TRUE
HORVU3Hr1G070040	chr3H	530321347	530324746	-	1298	1577	0.823082	TRUE
HORVU3Hr1G070050	chr3H	530324742	530329016	+	2072	2407	0.860823	TRUE
HORVU3Hr1G070060	chr3H	530329545	530330412	-	576	771	0.747082	TRUE
HORVU3Hr1G070080	chr3H	530407513	530418472	+	2028	2561	0.791878	TRUE
HORVU3Hr1G070150	chr3H	531052108	531062821	-	12	18	0.666667	TRUE
HORVU3Hr1G070170	chr3H	531091549	531092104	+	11	24	0.458333	TRUE
HORVU3Hr1G070190	chr3H	531276690	531277096	+	39	49	0.795918	TRUE
HORVU3Hr1G070200	chr3H	531313974	531318640	+	4249	4738	0.896792	TRUE
HORVU3Hr1G070220	chr3H	531459673	531462234	-	1570	1768	0.888009	TRUE
HORVU3Hr1G070240	chr3H	531625508	531625934	-	1770	2029	0.872351	TRUE
HORVU3Hr1G070260	chr3H	531634504	531636305	+	139	172	0.80814	TRUE
HORVU3Hr1G070270	chr3H	531690425	531695659	+	119	132	0.901515	TRUE
HORVU3Hr1G070290	chr3H	531770882	531772233	+	142	217	0.654378	TRUE
HORVU3Hr1G070300	chr3H	531824729	531830422	+	2651	3025	0.876364	TRUE
HORVU3Hr1G070310	chr3H	531963238	531963492	+	7	19	0.368421	TRUE
HORVU3Hr1G070340	chr3H	532169295	532170987	-	519	519	1	TRUE
HORVU3Hr1G070370	chr3H	532381117	532395351	-	3925	4507	0.870868	TRUE
HORVU3Hr1G070400	chr3H	532582116	532584082	-	43	33	1.30303	TRUE
HORVU3Hr1G070430	chr3H	532630850	532632305	-	105	77	1.36364	TRUE
HORVU3Hr1G070440	chr3H	532633820	532634191	-	134	125	1.072	TRUE
HORVU3Hr1G070490	chr3H	532727755	532728829	+	164	159	1.03145	TRUE
HORVU3Hr1G070540	chr3H	533238898	533239628	-	1076	1169	0.920445	TRUE
HORVU3Hr1G070550	chr3H	533296420	533300722	+	5907	6738	0.87667	TRUE
HORVU3Hr1G070560	chr3H	533394687	533396180	+	333	364	0.914835	TRUE
HORVU3Hr1G070570	chr3H	533485896	533492086	-	466	551	0.845735	TRUE
HORVU3Hr1G070600	chr3H	533566324	533571079	-	3027	3562	0.849803	TRUE
HORVU3Hr1G070610	chr3H	534061168	534062528	+	653	665	0.981955	TRUE
HORVU3Hr1G070620	chr3H	534070062	534073155	-	513	631	0.812995	TRUE
HORVU3Hr1G070630	chr3H	534246854	534248422	-	698	688	1.01453	TRUE
HORVU3Hr1G070640	chr3H	534374997	534375941	+	7	16	0.4375	TRUE
HORVU3Hr1G070650	chr3H	534416740	534417902	-	191	201	0.950249	TRUE
HORVU3Hr1G070660	chr3H	534417835	534423151	+	2504	3119	0.802821	TRUE
HORVU3Hr1G070670	chr3H	534534553	534536182	+	374	436	0.857798	TRUE
HORVU3Hr1G070690	chr3H	534540880	534548468	+	4387	4555	0.963117	TRUE
HORVU3Hr1G070700	chr3H	534569689	534573534	-	1059	1075	0.985116	TRUE
HORVU3Hr1G070730	chr3H	534753352	534753977	+	69	60	1.15	TRUE
HORVU3Hr1G070760	chr3H	534850930	534853675	+	126	160	0.7875	TRUE
HORVU3Hr1G070780	chr3H	535078059	535083372	+	4110	4429	0.927975	TRUE
HORVU3Hr1G070790	chr3H	535082451	535087653	-	1414	1617	0.874459	TRUE
HORVU3Hr1G070810	chr3H	535244179	535246072	+	92	114	0.807018	TRUE
HORVU3Hr1G070830	chr3H	535337681	535339194	-	116	141	0.822695	TRUE
HORVU3Hr1G070850	chr3H	535464969	535470008	+	8514	9959	0.854905	TRUE
HORVU3Hr1G070860	chr3H	535469194	535474617	-	1833	2128	0.861372	TRUE
HORVU3Hr1G070880	chr3H	535656815	535663159	+	1142	1225	0.932245	TRUE
HORVU3Hr1G070900	chr3H	535778145	535786570	+	2476	3142	0.788033	TRUE
HORVU3Hr1G070910	chr3H	535787257	535789146	+	343	343	1	TRUE
HORVU3Hr1G070920	chr3H	535789536	535795305	-	4343	4883	0.889412	TRUE
HORVU3Hr1G070950	chr3H	536066021	536066359	+	864	894	0.966443	TRUE
HORVU3Hr1G070960	chr3H	536066982	536074420	-	3035	3375	0.899259	TRUE
HORVU3Hr1G071000	chr3H	536960890	536961852	+	1517	1658	0.914958	TRUE
HORVU3Hr1G071030	chr3H	537236175	537238535	+	258	248	1.04032	TRUE
HORVU3Hr1G071060	chr3H	537613009	537615305	+	665	700	0.95	TRUE
HORVU3Hr1G071090	chr3H	538021076	538029962	+	4493	5083	0.883927	TRUE
HORVU3Hr1G071120	chr3H	538150623	538154465	-	784	816	0.960784	TRUE
HORVU3Hr1G071140	chr3H	538157635	538165085	-	4035	4288	0.940998	TRUE
HORVU3Hr1G071170	chr3H	538296856	538298856	+	260	254	1.02362	TRUE
HORVU3Hr1G071190	chr3H	538513266	538515331	-	663	750	0.884	TRUE
HORVU3Hr1G071210	chr3H	538658350	538660659	+	361	419	0.861575	TRUE
HORVU3Hr1G071220	chr3H	538785888	538788235	+	679	719	0.944367	TRUE
HORVU3Hr1G071240	chr3H	538802945	538807495	-	673	733	0.918145	TRUE
HORVU3Hr1G071270	chr3H	539227533	539231000	-	2139	2290	0.934061	TRUE
HORVU3Hr1G071290	chr3H	539372004	539374663	-	1155	1115	1.03587	TRUE
HORVU3Hr1G071300	chr3H	539372011	539378299	+	2160	2565	0.842105	TRUE
HORVU3Hr1G071320	chr3H	539797869	539800140	+	545	463	1.17711	TRUE
HORVU3Hr1G071340	chr3H	539923999	539927009	-	2748	3452	0.79606	TRUE
HORVU3Hr1G071350	chr3H	539931017	539937164	-	2047	2411	0.849025	TRUE
HORVU3Hr1G071370	chr3H	539947849	539948847	-	272	230	1.18261	TRUE
HORVU3Hr1G071400	chr3H	540152197	540155163	-	517	486	1.06379	TRUE
HORVU3Hr1G071410	chr3H	540206271	540208479	+	455	439	1.03645	TRUE
HORVU3Hr1G071430	chr3H	540500821	540504962	+	2731	3134	0.87141	TRUE
HORVU3Hr1G071470	chr3H	540557830	540569926	+	4941	6025	0.820083	TRUE
HORVU3Hr1G071480	chr3H	540578887	540580594	-	113	123	0.918699	TRUE
HORVU3Hr1G071490	chr3H	540665150	540665698	-	195	172	1.13372	TRUE
HORVU3Hr1G071500	chr3H	540780273	540785575	+	260	282	0.921986	TRUE
HORVU3Hr1G071510	chr3H	540788092	540791236	+	42	26	1.61538	TRUE
HORVU3Hr1G071520	chr3H	540813416	540815376	-	675	821	0.822168	TRUE
HORVU3Hr1G071530	chr3H	540867035	540869639	-	612	751	0.814913	TRUE
HORVU3Hr1G071540	chr3H	540876523	540877137	-	1162	1235	0.940891	TRUE
HORVU3Hr1G071550	chr3H	541043012	541050693	+	424	505	0.839604	TRUE
HORVU3Hr1G071570	chr3H	541485968	541491590	+	1095	1045	1.04785	TRUE
HORVU3Hr1G071640	chr3H	541908034	541909152	+	95	107	0.88785	TRUE
HORVU3Hr1G071660	chr3H	542008882	542015611	-	1836	2037	0.901325	TRUE
HORVU3Hr1G071670	chr3H	542016280	542018824	-	37	44	0.840909	TRUE
HORVU3Hr1G071730	chr3H	542294709	542295210	-	4907	5965	0.822632	TRUE
HORVU3Hr1G071740	chr3H	542299067	542304514	+	872	769	1.13394	TRUE
HORVU3Hr1G071750	chr3H	542307447	542309442	-	461	489	0.94274	TRUE
HORVU3Hr1G071770	chr3H	542640163	542645660	+	3391	3690	0.91897	TRUE
HORVU3Hr1G071800	chr3H	542688687	542691956	-	1456	1554	0.936937	TRUE
HORVU3Hr1G071810	chr3H	542720920	542722883	-	754	784	0.961735	TRUE
HORVU3Hr1G071820	chr3H	542981031	542984248	+	1870	2157	0.866945	TRUE
HORVU3Hr1G071830	chr3H	543118996	543129958	-	3752	4028	0.93148	TRUE
HORVU3Hr1G071870	chr3H	543136922	543137952	-	275	249	1.10442	TRUE
HORVU3Hr1G071880	chr3H	543265941	543266939	+	108	128	0.84375	TRUE
HORVU3Hr1G071890	chr3H	543464625	543470426	+	1595	1851	0.861696	TRUE
HORVU3Hr1G071910	chr3H	543644679	543661932	+	2057	2304	0.892795	TRUE
HORVU3Hr1G072040	chr3H	543709565	543709813	+	22	28	0.785714	TRUE
HORVU3Hr1G072070	chr3H	543737878	543739641	-	1091	1135	0.961233	TRUE
HORVU3Hr1G072100	chr3H	543867099	543872223	-	2092	2396	0.873122	TRUE
HORVU3Hr1G072120	chr3H	544014580	544016064	-	166	217	0.764977	TRUE
HORVU3Hr1G072140	chr3H	544016359	544019827	-	1028	1225	0.839184	TRUE
HORVU3Hr1G072220	chr3H	544318032	544322247	-	2431	2736	0.888523	TRUE
HORVU3Hr1G072230	chr3H	544406606	544419403	+	3746	4646	0.806285	TRUE
HORVU3Hr1G072260	chr3H	544451421	544456667	+	555	552	1.00543	TRUE
HORVU3Hr1G072310	chr3H	544735814	544737801	+	1777	2053	0.865563	TRUE
HORVU3Hr1G072320	chr3H	544738386	544742359	-	971	1042	0.931862	TRUE
HORVU3Hr1G072340	chr3H	544890480	544896649	+	2570	2828	0.908769	TRUE
HORVU3Hr1G072350	chr3H	544979189	544981061	+	173	228	0.758772	TRUE
HORVU3Hr1G072380	chr3H	545126611	545128257	-	155	153	1.01307	TRUE
HORVU3Hr1G072410	chr3H	545313940	545315966	+	201	205	0.980488	TRUE
HORVU3Hr1G072460	chr3H	545413546	545414398	-	66	98	0.673469	TRUE
HORVU3Hr1G072480	chr3H	545822187	545823658	+	263	297	0.885522	TRUE
HORVU3Hr1G072520	chr3H	545995484	546000802	+	742	955	0.776963	TRUE
HORVU3Hr1G072540	chr3H	546001236	546009965	+	1730	2024	0.854743	TRUE
HORVU3Hr1G072560	chr3H	546504377	546506332	+	1323	1489	0.888516	TRUE
HORVU3Hr1G072590	chr3H	546861007	546861717	+	13	15	0.866667	TRUE
HORVU3Hr1G072620	chr3H	546927499	546928070	-	705	763	0.923984	TRUE
HORVU3Hr1G072630	chr3H	546928553	546929224	-	116	128	0.90625	TRUE
HORVU3Hr1G072640	chr3H	546933162	546943872	-	3764	4522	0.832375	TRUE
HORVU3Hr1G072650	chr3H	547019131	547020508	+	14	39	0.358974	TRUE
HORVU3Hr1G072670	chr3H	547159377	547161682	+	53	96	0.552083	TRUE
HORVU3Hr1G072730	chr3H	547702528	547704192	+	576	563	1.02309	TRUE
HORVU3Hr1G072760	chr3H	547712682	547714736	-	653	746	0.875335	TRUE
HORVU3Hr1G072770	chr3H	547843568	547846953	+	432	421	1.02613	TRUE
HORVU3Hr1G072780	chr3H	547860397	547861534	-	100	108	0.925926	TRUE
HORVU3Hr1G072800	chr3H	548571578	548580645	+	3273	3667	0.892555	TRUE
HORVU3Hr1G072810	chr3H	548753336	548756420	+	697	758	0.919525	TRUE
HORVU3Hr1G072830	chr3H	549059603	549065028	-	992	1138	0.871705	TRUE
HORVU3Hr1G072850	chr3H	549225012	549227728	-	1277	1522	0.839028	TRUE
HORVU3Hr1G072860	chr3H	549471098	549472689	-	969	1017	0.952802	TRUE
HORVU3Hr1G072880	chr3H	549882459	549884787	+	139	151	0.92053	TRUE
HORVU3Hr1G072900	chr3H	549893565	549895202	+	692	790	0.875949	TRUE
HORVU3Hr1G072910	chr3H	549896525	549904020	-	3551	4088	0.86864	TRUE
HORVU3Hr1G072920	chr3H	550211417	550217465	-	5174	6357	0.813906	TRUE
HORVU3Hr1G072940	chr3H	550356010	550356903	-	499	497	1.00402	TRUE
HORVU3Hr1G072950	chr3H	550415075	550418932	+	2785	3406	0.817675	TRUE
HORVU3Hr1G072970	chr3H	550537437	550539346	-	663	583	1.13722	TRUE
HORVU3Hr1G073020	chr3H	551155550	551159338	+	1655	1917	0.863328	TRUE
HORVU3Hr1G073040	chr3H	551495692	551502968	+	3249	3767	0.86249	TRUE
HORVU3Hr1G073050	chr3H	551757646	551760662	-	249	212	1.17453	TRUE
HORVU3Hr1G073090	chr3H	552038070	552038979	+	21	19	1.10526	TRUE
HORVU3Hr1G073100	chr3H	552233064	552237117	+	673	644	1.04503	TRUE
HORVU3Hr1G073110	chr3H	552240818	552242796	+	27	31	0.870968	TRUE
HORVU3Hr1G073160	chr3H	552624371	552624760	-	3	10	0.3	TRUE
HORVU3Hr1G073170	chr3H	552625009	552634592	+	2600	2856	0.910364	TRUE
HORVU3Hr1G073180	chr3H	552636388	552639762	+	6207	6796	0.913331	TRUE
HORVU3Hr1G073190	chr3H	552681371	552682259	+	109	114	0.95614	TRUE
HORVU3Hr1G073200	chr3H	552704092	552706819	+	1046	1064	0.983083	TRUE
HORVU3Hr1G073220	chr3H	552738456	552743697	+	2085	2278	0.915277	TRUE
HORVU3Hr1G073230	chr3H	552863869	552903482	+	767	904	0.848451	TRUE
HORVU3Hr1G073240	chr3H	552892014	552894544	+	1578	1702	0.927145	TRUE
HORVU3Hr1G073280	chr3H	552906682	552907580	+	31	40	0.775	TRUE
HORVU3Hr1G073290	chr3H	552910072	552913299	+	45	42	1.07143	TRUE
HORVU3Hr1G073300	chr3H	553037292	553038573	-	853	735	1.16054	TRUE
HORVU3Hr1G073350	chr3H	553094872	553096429	+	103	102	1.0098	TRUE
HORVU3Hr1G073360	chr3H	553109601	553114267	-	668	725	0.921379	TRUE
HORVU3Hr1G073450	chr3H	553189017	553192768	-	35	46	0.76087	TRUE
HORVU3Hr1G073460	chr3H	553194902	553196035	-	410	516	0.794574	TRUE
HORVU3Hr1G073470	chr3H	553609683	553622869	-	3473	3791	0.916117	TRUE
HORVU3Hr1G073500	chr3H	553697277	553698132	-	21	38	0.552632	TRUE
HORVU3Hr1G073520	chr3H	553834059	553834824	+	20	21	0.952381	TRUE
HORVU3Hr1G073540	chr3H	553877313	553880397	-	952	1044	0.911877	TRUE
HORVU3Hr1G073560	chr3H	553888432	553897295	+	3728	4537	0.821688	TRUE
HORVU3Hr1G073580	chr3H	553939881	553941957	+	21	23	0.913043	TRUE
HORVU3Hr1G073590	chr3H	554162524	554166932	+	1071	1227	0.872861	TRUE
HORVU3Hr1G073630	chr3H	554364480	554385487	+	16681	18912	0.882033	TRUE
HORVU3Hr1G073660	chr3H	554564871	554565894	-	355	403	0.880893	TRUE
HORVU3Hr1G073670	chr3H	554566694	554588777	-	8536	10053	0.8491	TRUE
HORVU3Hr1G073690	chr3H	554695372	554700257	+	1755	2053	0.854847	TRUE
HORVU3Hr1G073700	chr3H	554811268	554811723	+	11	22	0.5	TRUE
HORVU3Hr1G073710	chr3H	554893597	554894281	+	1330	1704	0.780516	TRUE
HORVU3Hr1G073730	chr3H	554900388	554901447	+	57	80	0.7125	TRUE
HORVU3Hr1G073740	chr3H	554954898	554956056	-	527	522	1.00958	TRUE
HORVU3Hr1G073750	chr3H	554962112	554970626	-	2687	3108	0.864543	TRUE
HORVU3Hr1G073770	chr3H	555183451	555185118	-	26	13	2	TRUE
HORVU3Hr1G073780	chr3H	555352769	555355130	-	409	444	0.921171	TRUE
HORVU3Hr1G073790	chr3H	555470279	555480793	-	1446	1553	0.931101	TRUE
HORVU3Hr1G073800	chr3H	555555698	555558354	-	1222	1271	0.961448	TRUE
HORVU3Hr1G073830	chr3H	555807762	555810453	-	218	182	1.1978	TRUE
HORVU3Hr1G073840	chr3H	556194513	556199229	+	117	101	1.15842	TRUE
HORVU3Hr1G073850	chr3H	556294872	556298196	-	258	318	0.811321	TRUE
HORVU3Hr1G073860	chr3H	556298730	556300410	-	421	450	0.935556	TRUE
HORVU3Hr1G073870	chr3H	556300751	556311627	-	1778	2112	0.841856	TRUE
HORVU3Hr1G073930	chr3H	556478848	556482474	+	600	602	0.996678	TRUE
HORVU3Hr1G073940	chr3H	556524795	556527065	-	873	942	0.926752	TRUE
HORVU3Hr1G073950	chr3H	556527373	556527651	+	12	16	0.75	TRUE
HORVU3Hr1G073960	chr3H	556559699	556568621	+	2809	3540	0.793503	TRUE
HORVU3Hr1G074000	chr3H	556576675	556578906	+	68	87	0.781609	TRUE
HORVU3Hr1G074010	chr3H	556604714	556606322	+	331	341	0.970674	TRUE
HORVU3Hr1G074020	chr3H	556622089	556624360	-	189	148	1.27703	TRUE
HORVU3Hr1G074040	chr3H	556701538	556705081	+	430	478	0.899582	TRUE
HORVU3Hr1G074090	chr3H	556826163	556826473	+	15	24	0.625	TRUE
HORVU3Hr1G074100	chr3H	557074771	557076003	+	320	315	1.01587	TRUE
HORVU3Hr1G074120	chr3H	557078570	557082058	-	6234	7450	0.836779	TRUE
HORVU3Hr1G074180	chr3H	557357652	557358891	-	63	81	0.777778	TRUE
HORVU3Hr1G074190	chr3H	557359236	557365104	-	1222	1502	0.813582	TRUE
HORVU3Hr1G074210	chr3H	557364161	557374353	+	1763	2062	0.854995	TRUE
HORVU3Hr1G074220	chr3H	557381815	557384921	+	1450	1787	0.811416	TRUE
HORVU3Hr1G074230	chr3H	557551444	557555429	+	1075	970	1.10825	TRUE
HORVU3Hr1G074250	chr3H	557560214	557573028	-	114	130	0.876923	TRUE
HORVU3Hr1G074270	chr3H	557571407	557571975	-	471	528	0.892045	TRUE
HORVU3Hr1G074280	chr3H	557603531	557607104	+	1310	1451	0.902826	TRUE
HORVU3Hr1G074290	chr3H	557949641	557950774	+	1984	2039	0.973026	TRUE
HORVU3Hr1G074300	chr3H	557962590	557963481	+	92	102	0.901961	TRUE
HORVU3Hr1G074310	chr3H	557989135	557992211	+	491	585	0.839316	TRUE
HORVU3Hr1G074320	chr3H	558020676	558022073	+	145	178	0.814607	TRUE
HORVU3Hr1G074330	chr3H	558033886	558047668	-	3250	3657	0.888707	TRUE
HORVU3Hr1G074340	chr3H	558037984	558038259	-	151	190	0.794737	TRUE
HORVU3Hr1G074350	chr3H	558242665	558243949	-	59	89	0.662921	TRUE
HORVU3Hr1G074370	chr3H	558414166	558417096	+	691	825	0.837576	TRUE
HORVU3Hr1G074380	chr3H	558528449	558529558	+	87	94	0.925532	TRUE
HORVU3Hr1G074430	chr3H	558709024	558710357	+	526	630	0.834921	TRUE
HORVU3Hr1G074480	chr3H	558777508	558783519	+	1817	2005	0.906234	TRUE
HORVU3Hr1G074490	chr3H	558787640	558791251	+	4312	5977	0.721432	TRUE
HORVU3Hr1G074570	chr3H	558854506	558859311	+	3546	4197	0.844889	TRUE
HORVU3Hr1G074620	chr3H	558954084	558956582	+	2619	2969	0.882115	TRUE
HORVU3Hr1G074640	chr3H	559036774	559041226	-	1266	1310	0.966412	TRUE
HORVU3Hr1G074660	chr3H	559095266	559105577	-	3754	4147	0.905233	TRUE
HORVU3Hr1G074680	chr3H	559145074	559148627	-	3224	3543	0.909963	TRUE
HORVU3Hr1G074720	chr3H	559499433	559501360	+	686	727	0.943604	TRUE
HORVU3Hr1G074730	chr3H	559501224	559506647	-	1075	1266	0.849131	TRUE
HORVU3Hr1G074770	chr3H	559794503	559801078	+	6005	6428	0.934194	TRUE
HORVU3Hr1G074800	chr3H	559879827	559884313	+	2863	3065	0.934095	TRUE
HORVU3Hr1G074820	chr3H	560185568	560248301	+	2133	2665	0.800375	TRUE
HORVU3Hr1G074840	chr3H	560315309	560320649	+	991	1065	0.930516	TRUE
HORVU3Hr1G074850	chr3H	560316839	560326306	-	2264	2574	0.879565	TRUE
HORVU3Hr1G074910	chr3H	560447102	560448070	-	10	13	0.769231	TRUE
HORVU3Hr1G074920	chr3H	560659267	560660724	+	3	4075	0.000736196	TRUE
HORVU3Hr1G074940	chr3H	560884155	560885580	+	7	4501	0.00155521	TRUE
HORVU3Hr1G074950	chr3H	560902498	560904068	+	5	5063	0.000987557	TRUE
HORVU3Hr1G074960	chr3H	560934358	560935865	+	269	4835	0.055636	TRUE
HORVU3Hr1G075040	chr3H	561302733	561304797	-	12	1588	0.00755668	TRUE
HORVU3Hr1G075050	chr3H	561431835	561432766	+	2	945	0.0021164	TRUE
HORVU3Hr1G075060	chr3H	561500252	561501311	+	93	70	1.32857	TRUE
HORVU3Hr1G075070	chr3H	561614572	561615955	-	384	361	1.06371	TRUE
HORVU3Hr1G075090	chr3H	561675424	561676036	-	161	153	1.05229	TRUE
HORVU3Hr1G075100	chr3H	561676680	561680004	+	1309	1347	0.971789	TRUE
HORVU3Hr1G075120	chr3H	561789245	561791158	+	105	151	0.695364	TRUE
HORVU3Hr1G075150	chr3H	561960823	561962277	-	1350	1288	1.04814	TRUE
HORVU3Hr1G075160	chr3H	562125392	562128780	-	350	344	1.01744	TRUE
HORVU3Hr1G075180	chr3H	562163595	562168459	+	98	153	0.640523	TRUE
HORVU3Hr1G075200	chr3H	562221199	562221736	+	179	174	1.02874	TRUE
HORVU3Hr1G075220	chr3H	562266303	562282240	+	8849	10779	0.820948	TRUE
HORVU3Hr1G075250	chr3H	562433367	562437543	+	1481	1753	0.844837	TRUE
HORVU3Hr1G075280	chr3H	562583065	562583686	+	661	1162	0.568847	TRUE
HORVU3Hr1G075290	chr3H	562588201	562592499	+	1990	2141	0.929472	TRUE
HORVU3Hr1G075310	chr3H	562950891	562955901	-	1821	2198	0.82848	TRUE
HORVU3Hr1G075340	chr3H	563053326	563061402	+	1263	1514	0.834214	TRUE
HORVU3Hr1G075370	chr3H	563330849	563331404	-	26	15	1.73333	TRUE
HORVU3Hr1G075380	chr3H	563332489	563335510	-	213	262	0.812977	TRUE
HORVU3Hr1G075400	chr3H	563530557	563530721	-	83	132	0.628788	TRUE
HORVU3Hr1G075460	chr3H	564048946	564049422	-	166	158	1.05063	TRUE
HORVU3Hr1G075480	chr3H	564145211	564147096	+	1140	1207	0.94449	TRUE
HORVU3Hr1G075540	chr3H	564770923	564779282	-	3167	3801	0.833202	TRUE
HORVU3Hr1G075550	chr3H	564802693	564803023	+	3017	3554	0.848903	TRUE
HORVU3Hr1G075560	chr3H	564857855	564858055	+	2403	2691	0.892977	TRUE
HORVU3Hr1G075580	chr3H	565093670	565096205	+	448	498	0.899598	TRUE
HORVU3Hr1G075590	chr3H	565117159	565125452	+	106	103	1.02913	TRUE
HORVU3Hr1G075600	chr3H	565141151	565142513	-	722	764	0.945026	TRUE
HORVU3Hr1G075610	chr3H	565144426	565145791	+	1185	1786	0.663494	TRUE
HORVU3Hr1G075620	chr3H	565395906	565422259	+	4649	5481	0.848203	TRUE
HORVU3Hr1G075690	chr3H	565423550	565424698	+	948	1030	0.920388	TRUE
HORVU3Hr1G075710	chr3H	565652663	565661139	+	4264	5128	0.831513	TRUE
HORVU3Hr1G075730	chr3H	565663700	565665620	+	678	942	0.719745	TRUE
HORVU3Hr1G075750	chr3H	565667900	565670340	-	2229	2711	0.822206	TRUE
HORVU3Hr1G075770	chr3H	565783316	565784434	+	1952	2238	0.872207	TRUE
HORVU3Hr1G075780	chr3H	565937201	565939308	+	21	24	0.875	TRUE
HORVU3Hr1G075790	chr3H	566000361	566004889	+	1837	1924	0.954782	TRUE
HORVU3Hr1G075800	chr3H	566000418	566008651	-	3789	4484	0.845004	TRUE
HORVU3Hr1G075840	chr3H	566406716	566409738	+	387	418	0.925837	TRUE
HORVU3Hr1G075850	chr3H	566524751	566533154	+	5871	6866	0.855083	TRUE
HORVU3Hr1G075870	chr3H	566531044	566534084	-	238	242	0.983471	TRUE
HORVU3Hr1G075890	chr3H	566693885	566702925	+	1273	1498	0.8498	TRUE
HORVU3Hr1G075900	chr3H	566697230	566698772	-	169	187	0.903743	TRUE
HORVU3Hr1G075910	chr3H	566984724	566989254	+	2174	2571	0.845585	TRUE
HORVU3Hr1G075920	chr3H	567046660	567052004	+	539	564	0.955674	TRUE
HORVU3Hr1G075960	chr3H	567163924	567166836	-	2694	3088	0.872409	TRUE
HORVU3Hr1G075970	chr3H	567169189	567169393	+	361	372	0.97043	TRUE
HORVU3Hr1G075990	chr3H	567387812	567397405	-	240	258	0.930233	TRUE
HORVU3Hr1G076000	chr3H	567419572	567421491	-	339	316	1.07278	TRUE
HORVU3Hr1G076030	chr3H	567513840	567518550	-	385	449	0.857461	TRUE
HORVU3Hr1G076060	chr3H	567578333	567582963	+	2843	3284	0.865713	TRUE
HORVU3Hr1G076080	chr3H	567671564	567673945	-	799	911	0.877058	TRUE
HORVU3Hr1G076110	chr3H	567759134	567759940	+	52	60	0.866667	TRUE
HORVU3Hr1G076160	chr3H	567940390	567941190	-	1208	1275	0.947451	TRUE
HORVU3Hr1G076190	chr3H	567955174	567960157	-	1465	1602	0.914482	TRUE
HORVU3Hr1G076220	chr3H	567973945	567981653	-	2522	2688	0.938244	TRUE
HORVU3Hr1G076230	chr3H	567977456	567977724	-	83	103	0.805825	TRUE
HORVU3Hr1G076250	chr3H	568011982	568012499	+	137	135	1.01481	TRUE
HORVU3Hr1G076270	chr3H	568080762	568081071	+	2761	3168	0.871528	TRUE
HORVU3Hr1G076310	chr3H	568143147	568143499	+	2756	3130	0.880511	TRUE
HORVU3Hr1G076320	chr3H	568150537	568174714	+	4380	5504	0.795785	TRUE
HORVU3Hr1G076370	chr3H	568174871	568177483	-	1009	1154	0.87435	TRUE
HORVU3Hr1G076400	chr3H	568354400	568355245	-	517	568	0.910211	TRUE
HORVU3Hr1G076430	chr3H	568581093	568582221	-	267	262	1.01908	TRUE
HORVU3Hr1G076480	chr3H	568830688	568848448	-	7461	8937	0.834844	TRUE
HORVU3Hr1G076490	chr3H	568831240	568831452	+	37	39	0.948718	TRUE
HORVU3Hr1G076520	chr3H	568849153	568855449	-	1964	2381	0.824864	TRUE
HORVU3Hr1G076550	chr3H	568915332	568916269	+	374	394	0.949239	TRUE
HORVU3Hr1G076560	chr3H	568917990	568918218	+	40	60	0.666667	TRUE
HORVU3Hr1G076620	chr3H	568990465	569002821	+	538	628	0.856688	TRUE
HORVU3Hr1G076630	chr3H	569014663	569015522	-	268	325	0.824615	TRUE
HORVU3Hr1G076640	chr3H	569034122	569035435	-	148	179	0.826816	TRUE
HORVU3Hr1G076660	chr3H	569204602	569206050	-	1313	2077	0.632162	TRUE
HORVU3Hr1G076670	chr3H	569329075	569330103	+	867	924	0.938312	TRUE
HORVU3Hr1G076680	chr3H	569417183	569429535	-	565	579	0.97582	TRUE
HORVU3Hr1G076710	chr3H	569508359	569509168	-	108	87	1.24138	TRUE
HORVU3Hr1G076740	chr3H	569992909	569995187	+	480	497	0.965795	TRUE
HORVU3Hr1G076750	chr3H	569995433	570001063	-	2102	2424	0.867162	TRUE
HORVU3Hr1G076760	chr3H	570001436	570005650	-	897	1040	0.8625	TRUE
HORVU3Hr1G076790	chr3H	570093778	570095731	-	194	222	0.873874	TRUE
HORVU3Hr1G076840	chr3H	570437056	570446342	-	671	772	0.869171	TRUE
HORVU3Hr1G076880	chr3H	570788593	570797369	-	4212	4664	0.903087	TRUE
HORVU3Hr1G076890	chr3H	570851038	570854298	+	2220	2581	0.860132	TRUE
HORVU3Hr1G076910	chr3H	570857092	570866043	-	3453	3841	0.898985	TRUE
HORVU3Hr1G076920	chr3H	570908294	570912853	+	1513	1822	0.830406	TRUE
HORVU3Hr1G076940	chr3H	570945947	570947527	-	1387	1427	0.971969	TRUE
HORVU3Hr1G076960	chr3H	570984470	570989561	+	2124	2440	0.870492	TRUE
HORVU3Hr1G076970	chr3H	571065105	571065614	+	526	458	1.14847	TRUE
HORVU3Hr1G077000	chr3H	571141113	571146034	+	1867	1764	1.05839	TRUE
HORVU3Hr1G077010	chr3H	571148748	571149005	+	1409	1519	0.927584	TRUE
HORVU3Hr1G077020	chr3H	571152216	571156063	-	164	196	0.836735	TRUE
HORVU3Hr1G077030	chr3H	571154180	571156268	+	2582	3034	0.851022	TRUE
HORVU3Hr1G077040	chr3H	571156523	571166687	-	1230	1318	0.933232	TRUE
HORVU3Hr1G077050	chr3H	571168129	571168842	+	2926	3134	0.933631	TRUE
HORVU3Hr1G077070	chr3H	571301429	571301922	-	57	77	0.74026	TRUE
HORVU3Hr1G077080	chr3H	571303082	571306176	-	608	617	0.985413	TRUE
HORVU3Hr1G077110	chr3H	571493242	571497775	+	5612	6425	0.873463	TRUE
HORVU3Hr1G077130	chr3H	571554417	571565073	-	1595	1890	0.843915	TRUE
HORVU3Hr1G077160	chr3H	571626961	571627583	+	93	97	0.958763	TRUE
HORVU3Hr1G077170	chr3H	571729835	571730292	-	3483	3666	0.950082	TRUE
HORVU3Hr1G077200	chr3H	571935852	571936809	-	33	36	0.916667	TRUE
HORVU3Hr1G077210	chr3H	571942935	571946234	+	909	1118	0.813059	TRUE
HORVU3Hr1G077220	chr3H	571947091	571953876	-	2096	2328	0.900344	TRUE
HORVU3Hr1G077250	chr3H	572137417	572141337	+	398	420	0.947619	TRUE
HORVU3Hr1G077260	chr3H	572188126	572190245	-	2046	2263	0.90411	TRUE
HORVU3Hr1G077280	chr3H	572394611	572396747	+	296	391	0.757033	TRUE
HORVU3Hr1G077290	chr3H	572480924	572483060	-	28	33	0.848485	TRUE
HORVU3Hr1G077330	chr3H	572501586	572502496	+	26	34	0.764706	TRUE
HORVU3Hr1G077360	chr3H	572642818	572645451	+	1038	1022	1.01566	TRUE
HORVU3Hr1G077390	chr3H	572923082	572924959	+	21	16	1.3125	TRUE
HORVU3Hr1G077400	chr3H	572947680	572949672	+	1096	1103	0.993654	TRUE
HORVU3Hr1G077440	chr3H	573114391	573117095	+	1017	1119	0.908847	TRUE
HORVU3Hr1G077450	chr3H	573126424	573129415	+	1094	1099	0.99545	TRUE
HORVU3Hr1G077490	chr3H	573264220	573266921	+	218	212	1.0283	TRUE
HORVU3Hr1G077500	chr3H	573268831	573269508	+	55	80	0.6875	TRUE
HORVU3Hr1G077530	chr3H	573456662	573461907	-	927	869	1.06674	TRUE
HORVU3Hr1G077540	chr3H	573469652	573474878	-	2723	3119	0.873036	TRUE
HORVU3Hr1G077560	chr3H	573564340	573565143	+	506	882	0.573696	TRUE
HORVU3Hr1G077570	chr3H	573572730	573573719	+	268	348	0.770115	TRUE
HORVU3Hr1G077580	chr3H	573806875	573808911	-	479	423	1.13239	TRUE
HORVU3Hr1G077610	chr3H	574097510	574098766	-	313	319	0.981191	TRUE
HORVU3Hr1G077630	chr3H	574209536	574212012	-	145	132	1.09848	TRUE
HORVU3Hr1G077640	chr3H	574212208	574212769	-	90	91	0.989011	TRUE
HORVU3Hr1G077660	chr3H	574246394	574247520	-	360	341	1.05572	TRUE
HORVU3Hr1G077670	chr3H	574276620	574280017	-	6655	6968	0.95508	TRUE
HORVU3Hr1G077680	chr3H	574429621	574431416	+	474	460	1.03043	TRUE
HORVU3Hr1G077700	chr3H	574438512	574442454	-	831	1008	0.824405	TRUE
HORVU3Hr1G077710	chr3H	574617934	574618257	+	9471	10092	0.938466	TRUE
HORVU3Hr1G077730	chr3H	574655663	574660346	+	786	878	0.895216	TRUE
HORVU3Hr1G077740	chr3H	574664766	574669907	+	3648	4104	0.888889	TRUE
HORVU3Hr1G077770	chr3H	574833337	574835529	-	8	13	0.615385	TRUE
HORVU3Hr1G077780	chr3H	574886154	574890042	+	516	570	0.905263	TRUE
HORVU3Hr1G077790	chr3H	574906584	574908486	-	138	142	0.971831	TRUE
HORVU3Hr1G077800	chr3H	574922799	574929689	-	1025	1245	0.823293	TRUE
HORVU3Hr1G077850	chr3H	574993077	575018281	-	1759	1974	0.891084	TRUE
HORVU3Hr1G077880	chr3H	575124231	575125296	-	41	30	1.36667	TRUE
HORVU3Hr1G077890	chr3H	575137842	575138829	-	352	331	1.06344	TRUE
HORVU3Hr1G077920	chr3H	575185667	575186229	-	1968	2226	0.884097	TRUE
HORVU3Hr1G077930	chr3H	575246061	575254865	-	683	649	1.05239	TRUE
HORVU3Hr1G077950	chr3H	575344241	575348963	-	6020	6652	0.904991	TRUE
HORVU3Hr1G077960	chr3H	575421996	575424645	+	869	940	0.924468	TRUE
HORVU3Hr1G077980	chr3H	575567037	575569143	+	633	744	0.850806	TRUE
HORVU3Hr1G078090	chr3H	576142004	576149293	-	1277	1459	0.875257	TRUE
HORVU3Hr1G078100	chr3H	576142353	576146580	+	570	578	0.986159	TRUE
HORVU3Hr1G078110	chr3H	576162439	576164429	-	1177	1476	0.797425	TRUE
HORVU3Hr1G078140	chr3H	576638043	576640726	-	120	184	0.652174	TRUE
HORVU3Hr1G078190	chr3H	577012931	577013857	+	289	315	0.91746	TRUE
HORVU3Hr1G078200	chr3H	577046942	577255364	-	449	418	1.07416	TRUE
HORVU3Hr1G078210	chr3H	577073218	577077259	-	1002	911	1.09989	TRUE
HORVU3Hr1G078220	chr3H	577142016	577142826	-	138	138	1	TRUE
HORVU3Hr1G078230	chr3H	577183965	577185588	+	96	76	1.26316	TRUE
HORVU3Hr1G078260	chr3H	577355113	577357894	-	584	578	1.01038	TRUE
HORVU3Hr1G078270	chr3H	577392564	577394768	-	688	735	0.936054	TRUE
HORVU3Hr1G078300	chr3H	577640392	577644084	+	1489	1827	0.814997	TRUE
HORVU3Hr1G078330	chr3H	577713922	577718141	-	5514	6320	0.872468	TRUE
HORVU3Hr1G078350	chr3H	577726585	577727831	+	48	106	0.45283	TRUE
HORVU3Hr1G078360	chr3H	577862446	577867238	+	553	580	0.953448	TRUE
HORVU3Hr1G078390	chr3H	578100274	578101175	+	148	136	1.08824	TRUE
HORVU3Hr1G078420	chr3H	578142357	578143348	+	828	961	0.861602	TRUE
HORVU3Hr1G078430	chr3H	578385543	578385952	-	134	149	0.899329	TRUE
HORVU3Hr1G078450	chr3H	578419716	578420079	-	2332	2577	0.904928	TRUE
HORVU3Hr1G078460	chr3H	578420236	578421303	-	1432	1835	0.780381	TRUE
HORVU3Hr1G078470	chr3H	578424002	578433823	+	1848	2131	0.867198	TRUE
HORVU3Hr1G078490	chr3H	578461509	578465298	+	3983	4498	0.885505	TRUE
HORVU3Hr1G078520	chr3H	578602529	578603623	-	254	288	0.881944	TRUE
HORVU3Hr1G078530	chr3H	578730032	578734028	-	687	704	0.975852	TRUE
HORVU3Hr1G078540	chr3H	579031627	579034954	-	877	1009	0.869177	TRUE
HORVU3Hr1G078550	chr3H	579045376	579047319	+	390	402	0.970149	TRUE
HORVU3Hr1G078590	chr3H	579242314	579250436	-	458	479	0.956159	TRUE
HORVU3Hr1G078620	chr3H	579384034	579387081	+	2837	2994	0.947562	TRUE
HORVU3Hr1G078650	chr3H	579541238	579543344	+	782	676	1.1568	TRUE
HORVU3Hr1G078660	chr3H	579747332	579753561	-	479	536	0.893657	TRUE
HORVU3Hr1G078670	chr3H	579747432	579749278	+	122	101	1.20792	TRUE
HORVU3Hr1G078720	chr3H	579997522	579997716	-	47	47	1	TRUE
HORVU3Hr1G078760	chr3H	580163039	580165168	-	1529	1587	0.963453	TRUE
HORVU3Hr1G078780	chr3H	580242083	580244212	+	194	235	0.825532	TRUE
HORVU3Hr1G078790	chr3H	580244775	580246395	-	94	94	1	TRUE
HORVU3Hr1G078810	chr3H	580342487	580344228	-	292	312	0.935897	TRUE
HORVU3Hr1G078820	chr3H	580440661	580443718	+	1004	1137	0.883026	TRUE
HORVU3Hr1G078830	chr3H	580440772	580441469	-	705	684	1.0307	TRUE
HORVU3Hr1G078840	chr3H	580479631	580482592	+	526	485	1.08454	TRUE
HORVU3Hr1G078850	chr3H	580626749	580628694	+	376	409	0.919315	TRUE
HORVU3Hr1G078860	chr3H	580633265	580636504	+	550	496	1.10887	TRUE
HORVU3Hr1G078880	chr3H	580637849	580640885	-	2220	2368	0.9375	TRUE
HORVU3Hr1G078900	chr3H	580703158	580708235	-	7540	8999	0.837871	TRUE
HORVU3Hr1G078920	chr3H	580972110	580974506	+	51	91	0.56044	TRUE
HORVU3Hr1G078940	chr3H	581094773	581098244	+	1789	1954	0.915558	TRUE
HORVU3Hr1G078950	chr3H	581098605	581102982	-	1253	1389	0.902088	TRUE
HORVU3Hr1G078960	chr3H	581129340	581131317	-	2251	2338	0.962789	TRUE
HORVU3Hr1G078980	chr3H	581197066	581197768	-	447	528	0.846591	TRUE
HORVU3Hr1G078990	chr3H	581274857	581279240	-	1193	1355	0.880443	TRUE
HORVU3Hr1G079000	chr3H	581279340	581290246	+	5303	6494	0.8166	TRUE
HORVU3Hr1G079010	chr3H	581291047	581293931	-	2272	2478	0.916868	TRUE
HORVU3Hr1G079040	chr3H	581515108	581517964	+	1675	1703	0.983558	TRUE
HORVU3Hr1G079050	chr3H	581638333	581645407	+	2032	2575	0.789126	TRUE
HORVU3Hr1G079060	chr3H	581747398	581747630	-	104	135	0.77037	TRUE
HORVU3Hr1G079180	chr3H	582301713	582303766	-	326	288	1.13194	TRUE
HORVU3Hr1G079210	chr3H	582465119	582484395	-	1020	1042	0.978887	TRUE
HORVU3Hr1G079230	chr3H	582468363	582484516	+	730	929	0.785791	TRUE
HORVU3Hr1G079260	chr3H	582491401	582498825	+	3534	3776	0.935911	TRUE
HORVU3Hr1G079270	chr3H	582534472	582542774	+	263	253	1.03953	TRUE
HORVU3Hr1G079290	chr3H	582539475	582545256	-	2756	3304	0.83414	TRUE
HORVU3Hr1G079300	chr3H	582634395	582634634	-	66	101	0.653465	TRUE
HORVU3Hr1G079340	chr3H	583076030	583083480	-	36	40	0.9	TRUE
HORVU3Hr1G079360	chr3H	583089828	583090095	+	897	1158	0.774611	TRUE
HORVU3Hr1G079370	chr3H	583091543	583098850	+	4032	4830	0.834783	TRUE
HORVU3Hr1G079390	chr3H	583105207	583105757	+	77	96	0.802083	TRUE
HORVU3Hr1G079410	chr3H	583145013	583145857	-	33	19	1.73684	TRUE
HORVU3Hr1G079420	chr3H	583210047	583214639	-	1380	1566	0.881226	TRUE
HORVU3Hr1G079440	chr3H	583337677	583341483	+	1167	1196	0.975753	TRUE
HORVU3Hr1G079450	chr3H	583341763	583346061	-	2963	3222	0.919615	TRUE
HORVU3Hr1G079470	chr3H	583363584	583363924	+	151	165	0.915152	TRUE
HORVU3Hr1G079490	chr3H	583536126	583540050	-	623	649	0.959938	TRUE
HORVU3Hr1G079500	chr3H	583908174	583914630	+	2932	3461	0.847154	TRUE
