# Supplementary material for: Characterization of genes required for both Rpg1 and rpg4-mediated wheat stem rust resistance in barley
Source: BMC Genomics. 2019 Jun 14;20:495. doi: 10.1186/s12864-019-5858-z (PMC6570958; doi:10.1186/s12864-019-5858-z)
Supplement: Supplementary file 9 — Table S4. List of fifteen annotated high confidence SKP-1 like genes in barley whole genome assembly. (XLSX 51 kb) [file 12864_2019_5858_MOESM9_ESM.xlsx]

## Sheet: Sheet1
Supplimentary Table 2: List of fifteen annotated high confidence SKP-1 like genes in barley whole genome assembly
Subject	Score	Identities (query length)	percentage	expect
HORVU3Hr1G074970.1	1370	759/759 (759)	100	0
HORVU7Hr1G002220.1	96.9	225/334 (759)	67	2e-19
HORVU6Hr1G000640.18	78.8	235/355 (759)	66	5e-14
HORVU5Hr1G084140.4	75.2	87/115 (759)	75	6e-13
HORVU6Hr1G000660.1	66.2	76/101 (759)	75	3e-10
HORVU5Hr1G110850.1	66.2	88/123 (759)	71	3e-10
HORVU5Hr1G110770.1	66.2	88/123 (759)	71	3e-10
HORVU5Hr1G110720.2	66.2	88/123 (759)	71	3e-10
HORVU7Hr1G103140.2	57.2	86/123 (759)	69	2e-07
HORVU3Hr1G089860.4	57.2	86/123 (759)	69	2e-07
HORVU2Hr1G115430.1	57.2	86/123 (759)	69	2e-07
HORVU2Hr1G115420.1	57.2	86/123 (759)	69	2e-07
HORVU2Hr1G115410.2	57.2	86/123 (759)	69	2e-07
HORVU2Hr1G115400.1	51.8	85/123 (759)	69	7e-06
HORVU2Hr1G115380.5	51.8	85/123 (759)	69	7e-06
